# Supplementary material for: A pentaploid-based linkage map of the ancestral octoploid strawberry Fragaria virginiana reveals instances of sporadic hyper-recombination
Source: Hortic Res. 2020 May 7;7:77. doi: 10.1038/s41438-020-0308-2 (PMC7206004; doi:10.1038/s41438-020-0308-2)
Supplement: Supplementary file 3 — Supplementary Table S2 - Mapping Data Spreadsheet [file 41438_2020_308_MOESM3_ESM.xlsx]

## Sheet: Sheet1
Tracking column	LG Number	Locus ID	Position HypR- (cM)	Position HypR+ (cM)	Allele count a	Allele count b	Allele count -	X2	df	Signif.	Array Performance Category	Design type	1	2	3	4	5	6	7	8	9	10	11	12	13	14	15	16	17	18	19	20	21	22	23	24	25	26	27	28	29	30	31	32	33	34	35	36	37
1	LG01	AX-89780565	0	na	85	92	1	0.28	1	-	NoMinorHom	SNP	a	b	b	a	b	b	a	a	b	b	a	a	b	a	a	b	b	b	b	a	a	b	a	a	b	b	b	a	b	b	b	a	b	b	b	a	a
2	LG01	AX-89809155	1.142	na	88	90	0	0.02	1	-	NoMinorHom	F1D	a	b	b	a	b	b	a	a	b	b	a	a	b	a	a	a	a	b	b	a	a	b	a	a	b	b	b	a	b	b	b	a	b	b	b	a	a
3	LG01	AX-89817742	1.142	na	88	90	0	0.02	1	-	NoMinorHom	SNP	a	b	b	a	b	b	a	a	b	b	a	a	b	a	a	a	a	b	b	a	a	b	a	a	b	b	b	a	b	b	b	a	b	b	b	a	a
4	LG01	AX-89819122	1.142	na	88	90	0	0.02	1	-	NoMinorHom	SNP	a	b	b	a	b	b	a	a	b	b	a	a	b	a	a	a	a	b	b	a	a	b	a	a	b	b	b	a	b	b	b	a	b	b	b	a	a
5	LG01	AX-89862703	1.142	na	88	90	0	0.02	1	-	NoMinorHom	Indel	a	b	b	a	b	b	a	a	b	b	a	a	b	a	a	a	a	b	b	a	a	b	a	a	b	b	b	a	b	b	b	a	b	b	b	a	a
6	LG01	AX-89779706	1.142	na	87	89	2	0.02	1	-	NoMinorHom	SNP	a	b	b	a	b	b	a	a	b	b	a	a	b	a	a	a	a	b	b	a	a	b	a	a	b	b	b	a	b	b	b	a	b	b	b	a	a
7	LG01	AX-89817710	1.707	na	89	89	0	0	1	-	NoMinorHom	SNP	a	b	b	a	b	b	a	a	b	b	a	a	b	a	a	a	a	b	b	a	a	b	a	a	b	b	b	a	b	b	a	a	b	b	b	a	a
8	LG01	AX-89817504	2.844	na	91	87	0	0.09	1	-	NoMinorHom	SNP	a	b	b	a	b	b	a	a	b	b	a	a	b	a	a	a	a	b	b	a	a	b	a	a	b	b	b	a	b	b	a	a	b	b	b	a	a
9	LG01	AX-89874690	2.844	na	91	87	0	0.09	1	-	PolyHighResolution	SNP	a	b	b	a	b	b	a	a	b	b	a	a	b	a	a	a	a	b	b	a	a	b	a	a	b	b	b	a	b	b	a	a	b	b	b	a	a
10	LG01	AX-89904212	4.558	na	91	83	4	0.37	1	-	NoMinorHom	SNP-SNP	a	b	-	a	b	b	a	a	b	b	a	a	b	a	a	a	a	b	b	a	a	b	a	a	b	b	b	a	b	b	a	a	b	b	b	a	a
11	LG01	AX-89862611	4.558	na	94	84	0	0.56	1	-	NoMinorHom	Indel	a	b	b	a	b	b	a	a	b	b	a	a	b	a	a	a	a	b	b	a	a	b	a	a	b	b	b	a	b	b	a	a	b	b	b	a	a
12	LG01	AX-89873914	4.558	na	94	84	0	0.56	1	-	NoMinorHom	SNP	a	b	b	a	b	b	a	a	b	b	a	a	b	a	a	a	a	b	b	a	a	b	a	a	b	b	b	a	b	b	a	a	b	b	b	a	a
13	LG01	AX-89817331	4.558	na	94	84	0	0.56	1	-	NoMinorHom	SNP	a	b	b	a	b	b	a	a	b	b	a	a	b	a	a	a	a	b	b	a	a	b	a	a	b	b	b	a	b	b	a	a	b	b	b	a	a
14	LG01	AX-89816741	5.123	na	93	85	0	0.36	1	-	PolyHighResolution	SNP	a	b	b	a	b	b	a	a	b	b	a	a	b	a	a	a	a	b	b	a	a	b	a	a	b	b	b	a	b	b	a	a	b	b	b	a	a
15	LG01	AX-89806369	5.123	na	93	85	0	0.36	1	-	NoMinorHom	Indel	a	b	b	a	b	b	a	a	b	b	a	a	b	a	a	a	a	b	b	a	a	b	a	a	b	b	b	a	b	b	a	a	b	b	b	a	a
16	LG01	AX-89818205	6.837	na	92	86	0	0.2	1	-	NoMinorHom	SNP	a	b	b	a	b	b	a	a	b	b	a	a	b	a	a	a	a	b	b	a	a	a	a	a	b	b	b	a	b	b	a	a	b	b	b	a	a
17	LG01	AX-89875364	6.837	na	92	86	0	0.2	1	-	NoMinorHom	SNP	a	b	b	a	b	b	a	a	b	b	a	a	b	a	a	a	a	b	b	a	a	a	a	a	b	b	b	a	b	b	a	a	b	b	b	a	a
18	LG01	AX-89875319	7.402	na	93	85	0	0.36	1	-	PolyHighResolution	SNP	a	b	b	a	b	b	a	a	b	b	a	a	b	a	a	a	a	b	b	a	a	a	a	a	b	b	b	a	b	b	a	a	b	b	b	a	a
19	LG01	AX-89862700	12.733	na	92	86	0	0.2	1	-	PolyHighResolution	Indel	a	b	b	a	b	b	a	a	b	b	a	a	b	a	a	a	b	b	b	a	a	a	a	a	b	b	b	a	b	b	a	a	b	b	b	a	a
20	LG01	AX-89875219	12.733	na	92	86	0	0.2	1	-	NoMinorHom	SNP	a	b	b	a	b	b	a	a	b	b	a	a	b	a	a	a	b	b	b	a	a	a	a	a	b	b	b	a	b	b	a	a	b	b	b	a	a
21	LG01	AX-89780036	12.733	na	92	86	0	0.2	1	-	NoMinorHom	SNP	a	b	b	a	b	b	a	a	b	b	a	a	b	a	a	a	b	b	b	a	a	a	a	a	b	b	b	a	b	b	a	a	b	b	b	a	a
22	LG01	AX-89847092	12.733	na	92	86	0	0.2	1	-	PolyHighResolution	SNP-SNP	a	b	b	a	b	b	a	a	b	b	a	a	b	a	a	a	b	b	b	a	a	a	a	a	b	b	b	a	b	b	a	a	b	b	b	a	a
23	LG01	AX-89904284	16.829	na	97	81	0	1.44	1	-	NoMinorHom	SNP-SNP	a	b	b	a	b	a	a	a	a	b	a	a	b	a	a	a	b	b	b	a	a	a	a	a	b	b	b	a	b	b	a	a	b	a	b	a	a
24	LG01	AX-89818636	19.72	na	98	80	0	1.82	1	-	NoMinorHom	SNP	a	b	b	a	b	a	a	a	a	b	a	a	b	a	a	a	b	b	b	a	a	a	a	a	b	b	b	a	b	b	a	a	b	a	a	a	a
25	LG01	AX-89780425	19.72	na	98	80	0	1.82	1	-	NoMinorHom	SNP	a	b	b	a	b	a	a	a	a	b	a	a	b	a	a	a	b	b	b	a	a	a	a	a	b	b	b	a	b	b	a	a	b	a	a	a	a
26	LG01	AX-89780475	22.019	na	98	80	0	1.82	1	-	NoMinorHom	SNP	b	a	b	a	b	a	a	a	a	b	a	a	b	a	a	a	b	b	b	a	a	a	a	a	b	b	b	a	b	b	a	a	b	a	a	a	a
27	LG01	AX-89780474	22.019	na	98	80	0	1.82	1	-	NoMinorHom	SNP	b	a	b	a	b	a	a	a	a	b	a	a	b	a	a	a	b	b	b	a	a	a	a	a	b	b	b	a	b	b	a	a	b	a	a	a	a
28	LG01	AX-89780471	22.019	na	98	80	0	1.82	1	-	NoMinorHom	SNP	b	a	b	a	b	a	a	a	a	b	a	a	b	a	a	a	b	b	b	a	a	a	a	a	b	b	b	a	b	b	a	a	b	a	a	a	a
29	LG01	AX-89875854	23.155	na	98	80	0	1.82	1	-	NoMinorHom	SNP	b	a	b	a	b	a	a	a	a	b	a	a	b	a	a	a	b	b	b	a	a	a	a	a	b	b	b	a	b	b	a	a	b	a	a	a	a
30	LG01	AX-89780573	23.72	na	99	79	0	2.25	1	-	NoMinorHom	SNP	b	a	b	a	b	a	a	a	a	b	a	a	b	a	a	a	b	b	b	a	a	a	a	a	b	b	b	a	b	b	a	a	b	a	a	a	a
31	LG01	AX-89780567	23.72	na	99	79	0	2.25	1	-	NoMinorHom	SNP	b	a	b	a	b	a	a	a	a	b	a	a	b	a	a	a	b	b	b	a	a	a	a	a	b	b	b	a	b	b	a	a	b	a	a	a	a
32	LG01	AX-89780562	23.72	na	99	73	6	3.93	1	*	NoMinorHom	SNP	b	a	b	a	b	a	a	a	a	b	a	a	b	a	a	a	b	b	b	a	a	a	a	a	b	b	b	a	b	b	a	a	b	a	a	a	a
33	LG01	AX-89780548	23.72	na	99	79	0	2.25	1	-	PolyHighResolution	SNP	b	a	b	a	b	a	a	a	a	b	a	a	b	a	a	a	b	b	b	a	a	a	a	a	b	b	b	a	b	b	a	a	b	a	a	a	a
34	LG01	AX-89818890	24.857	na	99	79	0	2.25	1	-	NoMinorHom	SNP	b	a	b	b	b	a	a	a	a	b	a	a	b	a	a	a	b	b	b	a	a	a	a	a	b	b	b	a	b	b	a	a	b	a	a	a	a
35	LG01	AX-89876018	24.857	na	98	79	1	2.04	1	-	NoMinorHom	SNP	b	a	b	b	b	a	a	a	a	b	a	a	b	a	a	a	b	b	b	a	a	a	a	-	b	b	b	a	b	b	a	a	b	a	a	a	a
36	LG01	AX-89818907	25.422	na	100	78	0	2.72	1	-	NoMinorHom	SNP	b	a	b	b	b	a	a	a	a	b	a	a	b	a	a	a	b	b	b	a	a	a	a	a	b	b	b	a	b	b	a	a	b	a	a	a	a
37	LG01	AX-89819046	27.136	na	101	77	0	3.24	1	-	NoMinorHom	SNP	b	a	b	b	b	a	a	a	a	b	a	a	b	a	a	a	b	b	b	a	a	a	a	a	b	b	b	a	b	b	a	a	b	a	a	a	a
38	LG01	AX-89819031	27.136	na	101	77	0	3.24	1	-	NoMinorHom	SNP	b	a	b	b	b	a	a	a	a	b	a	a	b	a	a	a	b	b	b	a	a	a	a	a	b	b	b	a	b	b	a	a	b	a	a	a	a
39	LG01	AX-89780725	27.136	na	101	77	0	3.24	1	-	PolyHighResolution	SNP	b	a	b	b	b	a	a	a	a	b	a	a	b	a	a	a	b	b	b	a	a	a	a	a	b	b	b	a	b	b	a	a	b	a	a	a	a
40	LG01	AX-89819037	27.136	na	101	77	0	3.24	1	-	NoMinorHom	SNP	b	a	b	b	b	a	a	a	a	b	a	a	b	a	a	a	b	b	b	a	a	a	a	a	b	b	b	a	b	b	a	a	b	a	a	a	a
41	LG01	AX-89876186	27.136	na	101	77	0	3.24	1	-	NoMinorHom	SNP	b	a	b	b	b	a	a	a	a	b	a	a	b	a	a	a	b	b	b	a	a	a	a	a	b	b	b	a	b	b	a	a	b	a	a	a	a
42	LG01	AX-89780813	27.701	na	102	76	0	3.8	1	-	PolyHighResolution	SNP	b	a	b	b	b	a	a	a	a	b	a	a	b	a	a	a	b	b	b	a	a	a	a	a	b	b	b	a	b	b	a	a	b	a	a	a	a
43	LG01	AX-89847174	30	na	101	74	3	4.17	1	*	NoMinorHom	SNP-SNP	b	a	b	b	b	a	a	a	a	b	a	a	b	a	a	a	b	b	b	a	a	a	a	a	a	b	b	a	b	b	a	a	b	a	a	a	a
44	LG01	AX-89798533	32.3	na	102	76	0	3.8	1	-	NoMinorHom	SNP	b	a	b	b	b	a	a	a	a	b	a	a	b	a	a	a	b	b	b	a	a	a	a	a	a	b	b	a	b	b	a	a	b	a	a	b	a
45	LG01	AX-89906401	32.3	na	102	76	0	3.8	1	-	PolyHighResolution	SNP-SNP	b	a	b	b	b	a	a	a	a	b	a	a	b	a	a	a	b	b	b	a	a	a	a	a	a	b	b	a	b	b	a	a	b	a	a	b	a
46	LG01	AX-89850139	32.3	na	102	76	0	3.8	1	-	NoMinorHom	SNP-SNP	b	a	b	b	b	a	a	a	a	b	a	a	b	a	a	a	b	b	b	a	a	a	a	a	a	b	b	a	b	b	a	a	b	a	a	b	a
47	LG01	AX-89906400	33.407	na	98	77	3	2.52	1	-	PolyHighResolution	SNP-SNP	b	a	b	b	b	a	a	a	a	b	a	a	b	a	a	a	b	b	b	a	-	-	a	a	a	b	b	a	b	b	a	a	b	a	a	b	a
48	LG01	AX-89898634	33.435	na	100	78	0	2.72	1	-	NoMinorHom	SNP	b	a	b	b	b	a	a	a	a	b	a	a	b	a	a	a	b	b	b	a	b	a	a	a	a	b	b	a	b	b	a	a	b	a	a	b	a
49	LG01	AX-89798435	33.435	na	100	78	0	2.72	1	-	NoMinorHom	SNP	b	a	b	b	b	a	a	a	a	b	a	a	b	a	a	a	b	b	b	a	b	a	a	a	a	b	b	a	b	b	a	a	b	a	a	b	a
50	LG01	AX-89798403	34.572	na	98	78	2	2.27	1	-	NoMinorHom	SNP	b	a	b	b	b	a	a	a	-	b	a	a	b	a	a	-	b	b	b	a	b	a	a	a	a	b	b	a	b	b	a	a	b	a	a	b	a
51	LG01	AX-89803104	36.871	na	101	76	1	3.53	1	-	NoMinorHom	Indel	b	a	b	b	b	a	a	a	a	b	a	a	b	a	a	a	b	b	b	a	b	a	a	a	a	b	b	a	b	b	a	a	b	a	a	b	a
52	LG01	AX-89873659	36.871	na	102	76	0	3.8	1	-	PolyHighResolution	SNP	b	a	b	b	b	a	a	a	a	b	a	a	b	a	a	a	b	b	b	a	b	a	a	a	a	b	b	a	b	b	a	a	b	a	a	b	a
53	LG01	AX-89779253	38.008	na	102	76	0	3.8	1	-	NoMinorHom	SNP	b	a	b	b	b	a	a	a	a	b	a	a	b	a	a	a	b	b	b	a	b	a	a	a	a	b	b	a	b	b	a	a	b	a	a	b	a
54	LG01	AX-89816620	38.008	na	102	76	0	3.8	1	-	PolyHighResolution	SNP	b	a	b	b	b	a	a	a	a	b	a	a	b	a	a	a	b	b	b	a	b	a	a	a	a	b	b	a	b	b	a	a	b	a	a	b	a
55	LG01	AX-89874221	38.008	na	102	76	0	3.8	1	-	NoMinorHom	SNP	b	a	b	b	b	a	a	a	a	b	a	a	b	a	a	a	b	b	b	a	b	a	a	a	a	b	b	a	b	b	a	a	b	a	a	b	a
56	LG01	AX-89846872	38.008	na	102	76	0	3.8	1	-	PolyHighResolution	SNP-SNP	b	a	b	b	b	a	a	a	a	b	a	a	b	a	a	a	b	b	b	a	b	a	a	a	a	b	b	a	b	b	a	a	b	a	a	b	a
57	LG01	AX-89846882	38.008	na	102	76	0	3.8	1	-	NoMinorHom	SNP-SNP	b	a	b	b	b	a	a	a	a	b	a	a	b	a	a	a	b	b	b	a	b	a	a	a	a	b	b	a	b	b	a	a	b	a	a	b	a
58	LG01	AX-89854231	38.008	na	102	75	1	4.12	1	*	NoMinorHom	mSNP	b	a	b	b	b	a	a	a	a	b	a	a	b	a	a	a	b	b	b	a	b	a	a	a	a	b	b	a	-	b	a	a	b	a	a	b	a
59	LG01	AX-89817097	38.008	na	102	76	0	3.8	1	-	NoMinorHom	SNP	b	a	b	b	b	a	a	a	a	b	a	a	b	a	a	a	b	b	b	a	b	a	a	a	a	b	b	a	b	b	a	a	b	a	a	b	a
60	LG01	AX-89873717	38.008	na	101	75	2	3.84	1	-	NoMinorHom	SNP	b	a	b	b	b	a	a	a	a	b	a	a	b	a	a	-	b	b	b	a	b	a	a	a	a	b	b	a	b	b	a	a	b	a	a	b	a
61	LG01	AX-89816611	38.008	na	102	76	0	3.8	1	-	PolyHighResolution	SNP	b	a	b	b	b	a	a	a	a	b	a	a	b	a	a	a	b	b	b	a	b	a	a	a	a	b	b	a	b	b	a	a	b	a	a	b	a
62	LG01	AX-89817026	38.008	na	102	76	0	3.8	1	-	NoMinorHom	SNP	b	a	b	b	b	a	a	a	a	b	a	a	b	a	a	a	b	b	b	a	b	a	a	a	a	b	b	a	b	b	a	a	b	a	a	b	a
63	LG01	AX-89846935	38.008	na	101	76	1	3.53	1	-	PolyHighResolution	SNP-SNP	b	a	b	b	b	a	a	a	a	b	a	a	b	a	a	a	b	b	b	a	b	a	a	a	a	b	b	a	b	b	a	a	b	a	a	b	a
64	LG01	AX-89779283	38.573	na	101	77	0	3.24	1	-	NoMinorHom	SNP	b	a	b	b	b	a	a	a	a	b	a	a	b	a	a	a	b	b	b	a	b	a	a	a	a	b	b	a	b	b	a	a	b	a	a	b	a
65	LG01	AX-89817117	38.573	na	101	77	0	3.24	1	-	PolyHighResolution	SNP	b	a	b	b	b	a	a	a	a	b	a	a	b	a	a	a	b	b	b	a	b	a	a	a	a	b	b	a	b	b	a	a	b	a	a	b	a
66	LG01	AX-89846968	39.138	na	101	76	1	3.53	1	-	NoMinorHom	SNP-SNP	b	a	a	b	b	a	a	a	a	b	a	a	b	a	a	-	b	b	b	a	b	a	a	a	a	b	b	a	b	b	a	a	b	a	a	b	a
67	LG01	AX-89873554	39.703	na	101	77	0	3.24	1	-	NoMinorHom	SNP	b	a	a	b	b	a	a	a	a	b	a	a	b	a	a	a	b	b	b	a	b	b	a	a	a	b	b	a	b	b	a	a	b	a	a	b	a
68	LG01	AX-89816464	39.703	na	101	77	0	3.24	1	-	NoMinorHom	SNP	b	a	a	b	b	a	a	a	a	b	a	a	b	a	a	a	b	b	b	a	b	b	a	a	a	b	b	a	b	b	a	a	b	a	a	b	a
69	LG01	AX-89779297	39.703	na	101	77	0	3.24	1	-	PolyHighResolution	SNP	b	a	a	b	b	a	a	a	a	b	a	a	b	a	a	a	b	b	b	a	b	b	a	a	a	b	b	a	b	b	a	a	b	a	a	b	a
70	LG01	AX-89854316	39.703	na	101	77	0	3.24	1	-	NoMinorHom	mSNP	b	a	a	b	b	a	a	a	a	b	a	a	b	a	a	a	b	b	b	a	b	b	a	a	a	b	b	a	b	b	a	a	b	a	a	b	a
71	LG01	AX-89873457	40.267	na	102	76	0	3.8	1	-	NoMinorHom	SNP	b	a	a	b	b	a	a	a	a	b	a	a	b	a	a	a	b	b	b	a	b	b	a	a	a	b	b	a	b	b	a	a	b	a	a	b	a
72	LG01	AX-89862563	40.267	na	102	76	0	3.8	1	-	NoMinorHom	Indel	b	a	a	b	b	a	a	a	a	b	a	a	b	a	a	a	b	b	b	a	b	b	a	a	a	b	b	a	b	b	a	a	b	a	a	b	a
73	LG01	AX-89846844	40.267	na	102	76	0	3.8	1	-	PolyHighResolution	SNP-SNP	b	a	a	b	b	a	a	a	a	b	a	a	b	a	a	a	b	b	b	a	b	b	a	a	a	b	b	a	b	b	a	a	b	a	a	b	a
74	LG01	AX-89873789	40.832	na	101	77	0	3.24	1	-	NoMinorHom	SNP	b	a	a	b	b	a	a	a	a	b	a	a	b	a	a	a	b	b	b	a	b	b	a	a	a	b	b	a	b	b	a	a	b	a	a	b	a
75	LG01	AX-89873957	41.969	na	98	79	1	2.04	1	-	NoMinorHom	SNP	b	a	a	b	b	a	a	a	a	b	a	a	b	a	a	a	b	b	b	a	b	b	a	a	a	b	b	a	b	b	a	a	b	a	a	b	a
76	LG01	AX-89904149	42.534	na	100	77	1	2.99	1	-	NoMinorHom	SNP-SNP	b	a	a	b	b	a	a	a	a	b	a	a	b	a	a	a	b	b	b	a	b	b	a	a	a	b	b	a	b	b	a	a	b	a	a	b	a
77	LG01	AX-89802782	43.099	na	99	79	0	2.25	1	-	NoMinorHom	SNP	b	a	a	b	b	a	a	a	a	b	a	a	b	a	a	a	b	b	b	a	b	b	a	a	a	b	b	a	b	b	a	a	b	a	a	b	a
78	LG01	AX-89903468	43.099	na	99	78	1	2.49	1	-	NoMinorHom	SNP	b	a	a	b	b	a	a	a	a	b	a	a	b	a	a	a	b	b	b	a	b	b	a	a	a	b	b	a	b	b	a	a	b	a	a	b	a
79	LG01	AX-89778553	44.235	na	97	80	1	1.63	1	-	NoMinorHom	SNP	b	a	a	b	b	a	a	a	a	b	a	a	b	a	a	a	b	b	b	a	b	b	a	a	a	b	b	a	b	b	a	a	b	a	a	b	a
80	LG01	AX-89862548	44.8	na	98	80	0	1.82	1	-	NoMinorHom	Indel	b	a	a	b	b	a	a	a	a	b	a	a	b	a	a	a	b	b	b	a	b	b	a	a	a	b	b	a	b	b	a	a	b	a	a	b	a
81	LG01	AX-89854160	46.515	na	99	79	0	2.25	1	-	PolyHighResolution	mSNP	b	a	a	b	b	a	a	a	a	b	a	a	b	a	a	a	b	b	b	a	b	b	a	a	a	b	b	a	b	b	a	a	b	a	a	b	a
82	LG01	AX-89816219	46.515	na	98	79	1	2.04	1	-	NoMinorHom	SNP	b	a	a	b	b	-	a	a	a	b	a	a	b	a	a	a	b	b	b	a	b	b	a	a	a	b	b	a	b	b	a	a	b	a	a	b	a
83	LG01	AX-89874006	47.651	na	99	79	0	2.25	1	-	NoMinorHom	SNP	b	a	a	b	b	a	a	a	a	b	a	a	b	a	a	a	b	b	b	a	b	b	a	a	a	b	b	a	b	b	a	a	b	a	a	b	a
84	LG01	AX-89874038	48.216	na	100	78	0	2.72	1	-	NoMinorHom	SNP	b	a	a	b	b	a	a	a	a	b	a	a	b	a	a	a	b	b	b	a	b	b	a	a	a	b	a	a	b	b	a	a	b	a	a	b	a
85	LG01	AX-89816997	48.781	na	99	79	0	2.25	1	-	NoMinorHom	SNP	b	a	a	b	b	a	a	a	a	b	a	a	b	a	a	a	b	b	b	a	b	b	a	a	a	b	a	a	b	b	a	a	b	a	a	b	a
86	LG01	AX-89779161	48.781	na	99	79	0	2.25	1	-	NoMinorHom	SNP	b	a	a	b	b	a	a	a	a	b	a	a	b	a	a	a	b	b	b	a	b	b	a	a	a	b	a	a	b	b	a	a	b	a	a	b	a
87	LG01	AX-89815906	48.781	na	99	79	0	2.25	1	-	NoMinorHom	SNP	b	a	a	b	b	a	a	a	a	b	a	a	b	a	a	a	b	b	b	a	b	b	a	a	a	b	a	a	b	b	a	a	b	a	a	b	a
88	LG01	AX-89778372	48.781	na	99	79	0	2.25	1	-	NoMinorHom	SNP	b	a	a	b	b	a	a	a	a	b	a	a	b	a	a	a	b	b	b	a	b	b	a	a	a	b	a	a	b	b	a	a	b	a	a	b	a
89	LG01	AX-89846773	48.781	na	99	79	0	2.25	1	-	NoMinorHom	SNP-SNP	b	a	a	b	b	a	a	a	a	b	a	a	b	a	a	a	b	b	b	a	b	b	a	a	a	b	a	a	b	b	a	a	b	a	a	b	a
90	LG01	AX-89904169	48.781	na	99	75	4	3.31	1	-	NoMinorHom	SNP-SNP	b	a	a	b	b	a	a	a	a	b	a	a	b	a	a	a	b	b	b	a	b	b	a	a	a	b	a	a	b	b	a	a	b	a	a	b	a
91	LG01	AX-89874046	48.781	na	99	79	0	2.25	1	-	NoMinorHom	SNP	b	a	a	b	b	a	a	a	a	b	a	a	b	a	a	a	b	b	b	a	b	b	a	a	a	b	a	a	b	b	a	a	b	a	a	b	a
92	LG01	AX-89779184	48.781	na	99	79	0	2.25	1	-	NoMinorHom	SNP	b	a	a	b	b	a	a	a	a	b	a	a	b	a	a	a	b	b	b	a	b	b	a	a	a	b	a	a	b	b	a	a	b	a	a	b	a
93	LG01	AX-89840210	49.917	na	99	79	0	2.25	1	-	PolyHighResolution	SNP	b	a	a	b	b	a	a	a	a	b	a	a	b	a	a	a	a	b	b	a	b	b	b	a	a	b	a	a	b	b	a	a	b	a	a	b	a
94	LG01	AX-89897443	49.917	na	99	79	0	2.25	1	-	PolyHighResolution	SNP	b	a	a	b	b	a	a	a	a	b	a	a	b	a	a	a	a	b	b	a	b	b	b	a	a	b	a	a	b	b	a	a	b	a	a	b	a
95	LG01	AX-89860426	49.917	na	99	79	0	2.25	1	-	NoMinorHom	mSNP	b	a	a	b	b	a	a	a	a	b	a	a	b	a	a	a	a	b	b	a	b	b	b	a	a	b	a	a	b	b	a	a	b	a	a	b	a
96	LG01	AX-89778354	49.917	na	99	79	0	2.25	1	-	NoMinorHom	SNP	b	a	a	b	b	a	a	a	a	b	a	a	b	a	a	a	a	b	b	a	b	b	b	a	a	b	a	a	b	b	a	a	b	a	a	b	a
97	LG01	AX-89867323	49.917	na	99	78	1	2.49	1	-	PolyHighResolution	SNP-in-Ins	b	a	a	b	b	a	a	a	a	b	a	a	b	a	a	a	a	b	b	a	b	b	b	a	a	b	a	a	b	b	a	a	b	a	a	b	a
98	LG01	AX-89873219	51.632	na	100	78	0	2.72	1	-	NoMinorHom	SNP	b	a	a	b	b	a	a	a	a	b	a	a	b	b	a	a	a	b	b	a	b	b	b	a	a	b	a	a	b	b	a	a	b	a	a	b	a
99	LG01	AX-89846796	52.768	na	100	78	0	2.72	1	-	NoMinorHom	SNP-SNP	b	a	a	b	b	a	a	a	a	b	a	a	b	b	a	a	a	b	b	a	b	b	b	a	a	b	a	a	b	b	a	a	b	a	a	b	a
100	LG01	AX-89847011	52.768	na	99	73	6	3.93	1	*	NoMinorHom	SNP-SNP	b	a	a	b	b	a	a	a	a	b	a	a	b	b	a	a	a	-	b	a	b	b	b	a	a	b	a	a	b	b	a	a	b	a	a	-	a
101	LG01	AX-89806316	52.768	na	100	78	0	2.72	1	-	PolyHighResolution	Indel	b	a	a	b	b	a	a	a	a	b	a	a	b	b	a	a	a	b	b	a	b	b	b	a	a	b	a	a	b	b	a	a	b	a	a	b	a
102	LG01	AX-89803044	52.768	na	100	78	0	2.72	1	-	PolyHighResolution	Indel	b	a	a	b	b	a	a	a	a	b	a	a	b	b	a	a	a	b	b	a	b	b	b	a	a	b	a	a	b	b	a	a	b	a	a	b	a
103	LG01	AX-89862650	53.333	na	97	77	4	2.3	1	-	NoMinorHom	Indel	b	a	-	b	b	a	a	a	a	b	a	a	b	b	a	-	a	b	b	a	b	b	b	a	a	b	a	a	b	b	a	a	b	a	a	b	a
104	LG01	AX-89780921	53.333	na	101	77	0	3.24	1	-	NoMinorHom	SNP	b	a	a	b	b	a	a	a	a	b	a	a	b	b	a	a	a	b	b	a	b	b	b	a	a	b	a	a	b	b	a	a	b	a	a	b	a
105	LG01	AX-89847005	53.333	na	99	77	2	2.75	1	-	NoMinorHom	SNP-SNP	b	a	a	b	b	a	a	a	a	b	a	a	b	b	a	a	a	b	b	a	b	b	b	a	a	b	a	a	b	b	a	a	b	a	a	b	a
106	LG01	AX-89779484	53.333	na	101	77	0	3.24	1	-	NoMinorHom	SNP	b	a	a	b	b	a	a	a	a	b	a	a	b	b	a	a	a	b	b	a	b	b	b	a	a	b	a	a	b	b	a	a	b	a	a	b	a
107	LG01	AX-89806412	53.333	na	99	77	2	2.75	1	-	NoMinorHom	Indel	b	a	a	b	b	a	a	a	a	b	a	a	b	b	a	a	a	b	b	a	b	b	b	a	a	b	a	a	b	b	a	a	b	a	-	b	a
108	LG01	AX-89904053	53.898	na	96	76	6	2.33	1	-	NoMinorHom	SNP-SNP	b	a	a	b	b	a	a	a	a	b	a	a	b	b	a	a	a	b	b	a	b	b	b	a	a	b	a	a	a	b	a	a	b	a	a	b	a
109	LG01	AX-89876346	53.898	na	102	76	0	3.8	1	-	NoMinorHom	SNP	b	a	a	b	b	a	a	a	a	b	a	a	b	b	a	a	a	b	b	a	b	b	b	a	a	b	a	a	a	b	a	a	b	a	a	b	a
110	LG01	AX-89806574	53.898	na	102	76	0	3.8	1	-	NoMinorHom	Indel	b	a	a	b	b	a	a	a	a	b	a	a	b	b	a	a	a	b	b	a	b	b	b	a	a	b	a	a	a	b	a	a	b	a	a	b	a
111	LG01	AX-89904336	53.898	na	102	76	0	3.8	1	-	PolyHighResolution	SNP-SNP	b	a	a	b	b	a	a	a	a	b	a	a	b	b	a	a	a	b	b	a	b	b	b	a	a	b	a	a	a	b	a	a	b	a	a	b	a
112	LG01	AX-89815848	53.898	na	102	76	0	3.8	1	-	PolyHighResolution	SNP	b	a	a	b	b	a	a	a	a	b	a	a	b	b	a	a	a	b	b	a	b	b	b	a	a	b	a	a	a	b	a	a	b	a	a	b	a
113	LG01	AX-89876366	53.898	na	102	76	0	3.8	1	-	NoMinorHom	SNP	b	a	a	b	b	a	a	a	a	b	a	a	b	b	a	a	a	b	b	a	b	b	b	a	a	b	a	a	a	b	a	a	b	a	a	b	a
114	LG01	AX-89815818	53.898	na	102	76	0	3.8	1	-	NoMinorHom	SNP	b	a	a	b	b	a	a	a	a	b	a	a	b	b	a	a	a	b	b	a	b	b	b	a	a	b	a	a	a	b	a	a	b	a	a	b	a
115	LG01	AX-89817281	53.898	na	101	76	1	3.53	1	-	NoMinorHom	SNP	b	a	a	b	b	a	a	a	a	b	a	a	b	b	a	a	a	b	b	a	b	b	b	a	a	b	a	a	a	b	a	a	b	a	a	b	a
116	LG01	AX-89862784	53.898	na	102	76	0	3.8	1	-	PolyHighResolution	Indel	b	a	a	b	b	a	a	a	a	b	a	a	b	b	a	a	a	b	b	a	b	b	b	a	a	b	a	a	a	b	a	a	b	a	a	b	a
117	LG01	AX-89778349	53.898	na	102	76	0	3.8	1	-	NoMinorHom	SNP	b	a	a	b	b	a	a	a	a	b	a	a	b	b	a	a	a	b	b	a	b	b	b	a	a	b	a	a	a	b	a	a	b	a	a	b	a
118	LG01	AX-89846762	53.898	na	101	75	2	3.84	1	-	NoMinorHom	SNP-SNP	b	a	a	b	b	a	a	a	a	b	a	a	b	b	a	a	a	b	b	a	b	b	b	a	a	b	a	a	a	b	a	a	b	a	a	b	a
119	LG01	AX-89780905	53.898	na	100	76	2	3.27	1	-	NoMinorHom	SNP	b	a	a	b	b	a	a	a	a	b	a	a	b	b	a	a	a	b	b	a	b	b	b	a	a	b	a	a	a	b	a	a	b	a	a	b	a
120	LG01	AX-89876349	53.898	na	102	76	0	3.8	1	-	NoMinorHom	SNP	b	a	a	b	b	a	a	a	a	b	a	a	b	b	a	a	a	b	b	a	b	b	b	a	a	b	a	a	a	b	a	a	b	a	a	b	a
121	LG01	AX-89872948	53.898	na	102	76	0	3.8	1	-	NoMinorHom	SNP	b	a	a	b	b	a	a	a	a	b	a	a	b	b	a	a	a	b	b	a	b	b	b	a	a	b	a	a	a	b	a	a	b	a	a	b	a
122	LG01	AX-89872942	53.898	na	102	76	0	3.8	1	-	PolyHighResolution	SNP	b	a	a	b	b	a	a	a	a	b	a	a	b	b	a	a	a	b	b	a	b	b	b	a	a	b	a	a	a	b	a	a	b	a	a	b	a
123	LG01	AX-89846758	53.898	na	102	76	0	3.8	1	-	PolyHighResolution	SNP-SNP	b	a	a	b	b	a	a	a	a	b	a	a	b	b	a	a	a	b	b	a	b	b	b	a	a	b	a	a	a	b	a	a	b	a	a	b	a
124	LG01	AX-89780883	53.898	na	102	75	1	4.12	1	*	NoMinorHom	SNP	b	a	a	b	b	a	a	a	a	b	a	a	b	b	a	a	a	b	b	a	b	b	b	a	a	b	a	a	a	b	a	a	b	a	a	b	a
125	LG01	AX-89876398	53.898	na	102	76	0	3.8	1	-	NoMinorHom	SNP	b	a	a	b	b	a	a	a	a	b	a	a	b	b	a	a	a	b	b	a	b	b	b	a	a	b	a	a	a	b	a	a	b	a	a	b	a
126	LG01	AX-89876348	53.898	na	102	76	0	3.8	1	-	NoMinorHom	SNP	b	a	a	b	b	a	a	a	a	b	a	a	b	b	a	a	a	b	b	a	b	b	b	a	a	b	a	a	a	b	a	a	b	a	a	b	a
127	LG01	AX-89872995	54.463	na	103	75	0	4.4	1	*	NoMinorHom	SNP	b	a	a	b	b	a	a	a	a	b	a	a	b	b	a	a	a	b	b	a	b	b	b	a	a	b	a	a	a	b	a	a	b	a	a	b	a
128	LG01	AX-89904317	54.463	na	103	75	0	4.4	1	*	PolyHighResolution	SNP-SNP	b	a	a	b	b	a	a	a	a	b	a	a	b	b	a	a	a	b	b	a	b	b	b	a	a	b	a	a	a	b	a	a	b	a	a	b	a
129	LG01	AX-89847197	54.463	na	103	75	0	4.4	1	*	PolyHighResolution	SNP-SNP	b	a	a	b	b	a	a	a	a	b	a	a	b	b	a	a	a	b	b	a	b	b	b	a	a	b	a	a	a	b	a	a	b	a	a	b	a
130	LG01	AX-89904792	54.463	na	103	75	0	4.4	1	*	PolyHighResolution	SNP-SNP	b	a	a	b	b	a	a	a	a	b	a	a	b	b	a	a	a	b	b	a	b	b	b	a	a	b	a	a	a	b	a	a	b	a	a	b	a
131	LG01	AX-89785139	54.463	na	103	75	0	4.4	1	*	NoMinorHom	SNP	b	a	a	b	b	a	a	a	a	b	a	a	b	b	a	a	a	b	b	a	b	b	b	a	a	b	a	a	a	b	a	a	b	a	a	b	a
132	LG01	AX-89847172	54.463	na	103	75	0	4.4	1	*	PolyHighResolution	SNP-SNP	b	a	a	b	b	a	a	a	a	b	a	a	b	b	a	a	a	b	b	a	b	b	b	a	a	b	a	a	a	b	a	a	b	a	a	b	a
133	LG01	AX-89785159	54.463	na	103	75	0	4.4	1	*	PolyHighResolution	SNP	b	a	a	b	b	a	a	a	a	b	a	a	b	b	a	a	a	b	b	a	b	b	b	a	a	b	a	a	a	b	a	a	b	a	a	b	a
134	LG01	AX-89783864	55.6	na	103	75	0	4.4	1	*	NoMinorHom	SNP	b	a	a	b	b	a	a	a	a	b	a	a	b	b	a	a	a	b	b	a	b	b	b	a	a	b	a	a	a	b	a	a	b	a	a	a	a
135	LG01	AX-89849687	55.6	na	103	75	0	4.4	1	*	PolyHighResolution	SNP-SNP	b	a	a	b	b	a	a	a	a	b	a	a	b	b	a	a	a	b	b	a	b	b	b	a	a	b	a	a	a	b	a	a	b	a	a	a	a
136	LG01	AX-89783845	55.6	na	103	75	0	4.4	1	*	NoMinorHom	SNP	b	a	a	b	b	a	a	a	a	b	a	a	b	b	a	a	a	b	b	a	b	b	b	a	a	b	a	a	a	b	a	a	b	a	a	a	a
137	LG01	AX-89895315	55.6	na	103	75	0	4.4	1	*	PolyHighResolution	SNP	b	a	a	b	b	a	a	a	a	b	a	a	b	b	a	a	a	b	b	a	b	b	b	a	a	b	a	a	a	b	a	a	b	a	a	a	a
138	LG01	AX-89783862	55.6	na	103	75	0	4.4	1	*	NoMinorHom	SNP	b	a	a	b	b	a	a	a	a	b	a	a	b	b	a	a	a	b	b	a	b	b	b	a	a	b	a	a	a	b	a	a	b	a	a	a	a
139	LG01	AX-89815992	56.736	na	103	75	0	4.4	1	*	PolyHighResolution	SNP	b	a	a	b	b	a	a	a	a	b	a	a	b	b	a	b	a	b	b	a	b	b	b	a	a	b	a	a	a	b	a	a	b	a	a	a	a
140	LG01	AX-89873092	56.736	na	103	75	0	4.4	1	*	PolyHighResolution	SNP	b	a	a	b	b	a	a	a	a	b	a	a	b	b	a	b	a	b	b	a	b	b	b	a	a	b	a	a	a	b	a	a	b	a	a	a	a
141	LG01	AX-89838150	56.736	na	103	75	0	4.4	1	*	PolyHighResolution	SNP	b	a	a	b	b	a	a	a	a	b	a	a	b	b	a	b	a	b	b	a	b	b	b	a	a	b	a	a	a	b	a	a	b	a	a	a	a
142	LG01	AX-89778448	56.736	na	103	75	0	4.4	1	*	NoMinorHom	SNP	b	a	a	b	b	a	a	a	a	b	a	a	b	b	a	b	a	b	b	a	b	b	b	a	a	b	a	a	a	b	a	a	b	a	a	a	a
143	LG01	AX-89904218	57.301	na	104	74	0	5.06	1	*	PolyHighResolution	SNP-SNP	b	a	a	a	b	a	a	a	a	b	a	a	b	b	a	b	a	b	b	a	b	b	b	a	a	b	a	a	a	b	a	a	b	a	a	a	a
144	LG01	AX-89873077	57.301	na	104	74	0	5.06	1	*	PolyHighResolution	SNP	b	a	a	a	b	a	a	a	a	b	a	a	b	b	a	b	a	b	b	a	b	b	b	a	a	b	a	a	a	b	a	a	b	a	a	a	a
145	LG01	AX-89846793	57.301	na	104	73	1	5.43	1	*	PolyHighResolution	SNP-SNP	b	a	a	a	b	a	a	a	a	b	a	a	b	b	a	b	a	b	b	a	b	b	b	a	a	b	a	a	a	b	a	a	b	a	a	a	a
146	LG01	AX-89873129	57.301	na	104	74	0	5.06	1	*	NoMinorHom	SNP	b	a	a	a	b	a	a	a	a	b	a	a	b	b	a	b	a	b	b	a	b	b	b	a	a	b	a	a	a	b	a	a	b	a	a	a	a
147	LG01	AX-89904079	57.301	na	104	74	0	5.06	1	*	NoMinorHom	SNP-SNP	b	a	a	a	b	a	a	a	a	b	a	a	b	b	a	b	a	b	b	a	b	b	b	a	a	b	a	a	a	b	a	a	b	a	a	a	a
148	LG01	AX-89817415	57.301	na	103	74	1	4.75	1	*	NoMinorHom	SNP	b	a	a	a	b	a	a	a	a	b	a	-	b	b	a	b	a	b	b	a	b	b	b	a	a	b	a	a	a	b	a	a	b	a	a	a	a
149	LG01	AX-89862539	57.301	na	103	74	1	4.75	1	*	NoMinorHom	Indel	b	a	a	a	b	a	a	a	a	b	a	a	b	b	a	b	-	b	b	a	b	b	b	a	a	b	a	a	a	b	a	a	b	a	a	a	a
150	LG01	AX-89779535	57.301	na	104	74	0	5.06	1	*	NoMinorHom	SNP	b	a	a	a	b	a	a	a	a	b	a	a	b	b	a	b	a	b	b	a	b	b	b	a	a	b	a	a	a	b	a	a	b	a	a	a	a
151	LG01	AX-89846792	57.301	na	104	74	0	5.06	1	*	PolyHighResolution	SNP-SNP	b	a	a	a	b	a	a	a	a	b	a	a	b	b	a	b	a	b	b	a	b	b	b	a	a	b	a	a	a	b	a	a	b	a	a	a	a
152	LG01	AX-89847019	57.301	na	104	74	0	5.06	1	*	PolyHighResolution	SNP-SNP	b	a	a	a	b	a	a	a	a	b	a	a	b	b	a	b	a	b	b	a	b	b	b	a	a	b	a	a	a	b	a	a	b	a	a	a	a
153	LG02	AX-89818628	0	0	80	97	1	1.63	1	-	PolyHighResolution	SNP	a	b	b	b	b	a	b	a	a	b	b	b	b	b	a	-	b	b	b	b	b	b	b	a	a	a	a	b	a	b	a	a	a	a	b	a	a
154	LG02	AX-89875623	0	0	81	97	0	1.44	1	-	NoMinorHom	SNP	a	b	b	b	b	a	b	a	a	b	b	b	b	b	a	a	b	b	b	b	b	b	b	a	a	a	a	b	a	b	a	a	a	a	b	a	a
155	LG02	AX-89860638	0	0	81	97	0	1.44	1	-	NoMinorHom	Indel	a	b	b	b	b	a	b	a	a	b	b	b	b	b	a	a	b	b	b	b	b	b	b	a	a	a	a	b	a	b	a	a	a	a	b	a	a
156	LG02	AX-89818085	0.568	0.565	82	96	0	1.1	1	-	NoMinorHom	SNP	a	b	b	b	b	a	b	a	a	b	b	b	b	b	a	a	b	b	b	b	b	b	b	a	a	a	a	b	a	b	a	a	a	a	b	a	a
157	LG02	AX-89874974	0.568	0.565	82	96	0	1.1	1	-	NoMinorHom	SNP	a	b	b	b	b	a	b	a	a	b	b	b	b	b	a	a	b	b	b	b	b	b	b	a	a	a	a	b	a	b	a	a	a	a	b	a	a
158	LG02	AX-89872282	0.568	0.883	82	95	1	0.95	1	-	PolyHighResolution	Indel-SNP	a	b	b	b	b	a	b	a	a	b	b	-	b	b	a	a	b	b	b	b	b	b	b	a	a	a	a	b	a	b	a	a	a	a	b	a	a
159	LG02	AX-89779823	0.568	1.128	83	95	0	0.81	1	-	NoMinorHom	SNP	a	b	b	b	b	a	b	a	a	b	b	a	b	b	a	a	b	b	b	b	b	b	b	a	a	a	a	b	a	b	a	a	a	a	b	a	a
160	LG02	AX-89806469	0.568	1.128	83	95	0	0.81	1	-	NoMinorHom	Indel	a	b	b	b	b	a	b	a	a	b	b	a	b	b	a	a	b	b	b	b	b	b	b	a	a	a	a	b	a	b	a	a	a	a	b	a	a
161	LG02	AX-89779645	0.568	1.128	83	95	0	0.81	1	-	NoMinorHom	SNP	a	b	b	b	b	a	b	a	a	b	b	a	b	b	a	a	b	b	b	b	b	b	b	a	a	a	a	b	a	b	a	a	a	a	b	a	a
162	LG02	AX-89817738	0.568	1.128	82	95	1	0.95	1	-	NoMinorHom	SNP	a	b	b	b	b	a	b	a	a	b	b	a	b	b	a	a	b	b	b	b	b	b	b	a	-	a	a	b	a	b	a	a	a	a	b	a	a
163	LG02	AX-89818024	0.568	1.128	83	95	0	0.81	1	-	NoMinorHom	SNP	a	b	b	b	b	a	b	a	a	b	b	a	b	b	a	a	b	b	b	b	b	b	b	a	a	a	a	b	a	b	a	a	a	a	b	a	a
164	LG02	AX-89817750	2.292	2.843	84	94	0	0.56	1	-	NoMinorHom	SNP	a	b	b	b	b	a	b	a	a	b	b	a	b	b	a	a	b	b	b	b	b	b	b	b	a	a	a	b	a	b	a	a	a	a	b	a	a
165	LG02	AX-89874702	3.435	3.979	84	94	0	0.56	1	-	NoMinorHom	SNP	a	b	b	b	b	a	b	a	a	b	b	a	b	b	a	a	b	b	b	b	b	b	b	b	a	a	a	b	a	b	a	a	a	a	b	a	a
166	LG02	AX-89817581	3.435	3.979	84	94	0	0.56	1	-	NoMinorHom	SNP	a	b	b	b	b	a	b	a	a	b	b	a	b	b	a	a	b	b	b	b	b	b	b	b	a	a	a	b	a	b	a	a	a	a	b	a	a
167	LG02	AX-89849725	3.435	3.979	84	94	0	0.56	1	-	NoMinorHom	SNP	a	b	b	b	b	a	b	a	a	b	b	a	b	b	a	a	b	b	b	b	b	b	b	b	a	a	a	b	a	b	a	a	a	a	b	a	a
168	LG02	AX-89874733	3.435	3.979	84	94	0	0.56	1	-	NoMinorHom	SNP	a	b	b	b	b	a	b	a	a	b	b	a	b	b	a	a	b	b	b	b	b	b	b	b	a	a	a	b	a	b	a	a	a	a	b	a	a
169	LG02	AX-89817508	3.435	4.544	83	95	0	0.81	1	-	NoMinorHom	SNP	a	b	b	b	b	a	b	a	a	b	b	b	b	b	a	a	b	b	b	b	b	b	b	b	a	a	a	b	a	b	a	a	a	a	b	a	a
170	LG02	AX-89812277	3.435	4.544	83	95	0	0.81	1	-	NoMinorHom	SNP	a	b	b	b	b	a	b	a	a	b	b	b	b	b	a	a	b	b	b	b	b	b	b	b	a	a	a	b	a	b	a	a	a	a	b	a	a
171	LG02	AX-89817548	3.435	4.544	82	95	1	0.95	1	-	NoMinorHom	SNP	a	b	b	b	b	a	b	a	a	b	b	b	b	b	a	a	b	b	b	b	b	b	b	b	a	a	a	b	a	b	a	a	a	a	b	a	a
172	LG02	AX-89812253	3.435	4.544	83	94	1	0.68	1	-	NoMinorHom	SNP	a	b	b	b	b	a	b	a	a	b	b	b	b	b	a	a	b	b	b	b	b	b	b	b	a	a	a	b	a	b	a	a	a	a	b	a	a
173	LG02	AX-89874627	4.578	5.681	85	93	0	0.36	1	-	NoMinorHom	SNP	a	b	b	b	b	a	b	a	a	b	b	b	b	b	a	a	b	b	b	b	b	b	b	b	a	a	a	b	a	b	a	a	a	a	a	a	a
174	LG02	AX-89816647	8.698	9.776	82	95	1	0.95	1	-	NoMinorHom	SNP	a	b	b	b	b	a	b	a	a	b	b	-	b	b	a	a	b	b	b	b	b	b	b	b	a	a	a	b	a	b	a	a	a	a	a	a	a
175	LG02	AX-89875382	9.841	10.913	82	96	0	1.1	1	-	NoMinorHom	SNP	a	b	b	b	b	a	b	a	a	b	b	b	b	b	a	a	b	b	b	b	b	b	b	b	b	a	a	b	a	b	a	a	a	a	a	a	a
176	LG02	AX-89834251	10.409	11.478	83	95	0	0.81	1	-	NoMinorHom	SNP	a	b	b	b	a	a	b	a	a	b	b	b	b	b	a	a	b	b	b	b	b	b	b	b	b	a	a	b	a	b	a	a	a	a	a	a	a
177	LG02	AX-89847081	10.409	11.478	83	94	1	0.68	1	-	NoMinorHom	SNP-SNP	a	b	b	b	a	a	b	a	a	b	b	-	b	b	a	a	b	b	b	b	b	b	b	b	b	a	a	b	a	b	a	a	a	a	a	a	a
178	LG02	AX-89857876	10.978	12.043	82	96	0	1.1	1	-	NoMinorHom	mSNP	a	b	b	b	a	a	b	a	a	b	b	b	b	b	a	a	b	b	b	b	b	b	b	b	b	a	a	b	a	b	a	a	a	a	a	a	a
179	LG02	AX-89862691	11.546	12.608	83	95	0	0.81	1	-	NoMinorHom	Indel	a	b	b	b	a	a	b	a	a	b	b	b	b	b	a	a	b	b	b	b	b	b	b	b	b	a	a	b	a	b	a	a	a	a	a	a	a
180	LG02	AX-89793105	11.546	12.608	83	95	0	0.81	1	-	PolyHighResolution	SNP	a	b	b	b	a	a	b	a	a	b	b	b	b	b	a	a	b	b	b	b	b	b	b	b	b	a	a	b	a	b	a	a	a	a	a	a	a
181	LG02	AX-89779862	11.546	12.608	83	95	0	0.81	1	-	NoMinorHom	SNP	a	b	b	b	a	a	b	a	a	b	b	b	b	b	a	a	b	b	b	b	b	b	b	b	b	a	a	b	a	b	a	a	a	a	a	a	a
182	LG02	AX-89818041	12.114	13.744	85	93	0	0.36	1	-	PolyHighResolution	SNP	a	b	b	b	a	a	b	a	a	b	b	a	b	b	a	a	b	b	b	b	b	b	b	b	b	a	a	b	a	b	a	a	a	a	a	a	a
183	LG02	AX-89904257	12.682	14.309	86	92	0	0.2	1	-	PolyHighResolution	SNP-SNP	a	b	b	b	a	a	b	a	a	b	b	a	b	b	a	a	b	b	b	b	b	b	b	b	b	a	a	b	a	b	a	a	a	a	a	a	a
184	LG02	AX-89779971	13.25	14.874	85	93	0	0.36	1	-	NoMinorHom	SNP	a	b	b	b	a	a	b	a	a	b	b	a	b	b	a	a	b	b	b	b	b	b	b	b	b	a	a	b	a	b	a	a	a	a	a	a	a
185	LG02	AX-89833830	13.25	14.874	85	92	1	0.28	1	-	NoMinorHom	SNP	a	b	b	b	a	a	b	a	a	b	b	a	b	b	a	a	b	b	b	b	b	b	b	b	b	a	a	b	a	b	a	a	a	a	a	a	a
186	LG02	AX-89875208	13.25	15.439	84	94	0	0.56	1	-	NoMinorHom	SNP	a	b	b	b	a	a	b	a	a	b	b	b	b	b	a	a	b	b	b	b	b	b	b	b	b	a	a	b	a	b	a	a	a	a	a	a	a
187	LG02	AX-89779956	13.25	15.439	84	93	1	0.46	1	-	PolyHighResolution	SNP	a	b	b	b	a	a	b	a	a	b	b	b	b	b	a	a	b	b	b	b	b	b	b	b	b	a	a	b	a	b	a	a	a	a	a	a	a
188	LG02	AX-89779967	13.25	15.439	84	94	0	0.56	1	-	NoMinorHom	SNP	a	b	b	b	a	a	b	a	a	b	b	b	b	b	a	a	b	b	b	b	b	b	b	b	b	a	a	b	a	b	a	a	a	a	a	a	a
189	LG02	AX-89779985	13.25	15.439	84	93	1	0.46	1	-	NoMinorHom	SNP	a	b	b	b	a	a	b	a	a	b	b	b	b	b	a	a	b	b	b	b	b	-	b	b	b	a	a	b	a	b	a	a	a	a	a	a	a
190	LG02	AX-89875399	14.393	16.576	84	93	1	0.46	1	-	NoMinorHom	SNP	a	b	b	b	a	a	b	a	a	b	b	b	b	b	a	a	b	b	b	b	b	b	b	b	b	a	a	b	a	b	a	a	a	a	a	a	a
191	LG02	AX-89875394	14.393	16.576	84	94	0	0.56	1	-	NoMinorHom	SNP	a	b	b	b	a	a	b	a	a	b	b	b	b	b	a	a	b	b	b	b	b	b	b	b	b	a	a	b	a	b	a	a	a	a	a	a	a
192	LG02	AX-89818335	14.961	17.141	83	94	1	0.68	1	-	PolyHighResolution	SNP	a	b	b	b	a	a	b	a	a	b	b	-	b	b	a	a	b	b	b	b	b	b	b	b	b	a	a	b	a	b	a	a	a	a	a	a	a
193	LG02	AX-89875443	14.961	17.141	83	95	0	0.81	1	-	NoMinorHom	SNP	a	b	b	b	a	a	b	a	a	b	b	b	b	b	a	a	b	b	b	b	b	b	b	b	b	a	a	b	a	b	a	a	a	a	a	a	a
194	LG02	AX-89780184	15.53	17.706	84	94	0	0.56	1	-	NoMinorHom	SNP	a	b	b	b	a	a	b	a	a	b	b	b	b	b	a	a	b	b	b	b	b	b	b	b	b	a	a	b	a	b	a	a	a	a	a	a	a
195	LG02	AX-89780251	16.673	19.42	85	93	0	0.36	1	-	NoMinorHom	SNP	a	b	b	b	a	a	b	b	a	b	b	a	b	b	a	a	b	b	b	b	b	b	b	b	b	a	a	b	a	b	a	a	a	a	a	a	a
196	LG02	AX-89818433	16.673	19.42	85	93	0	0.36	1	-	NoMinorHom	SNP	a	b	b	b	a	a	b	b	a	b	b	a	b	b	a	a	b	b	b	b	b	b	b	b	b	a	a	b	a	b	a	a	a	a	a	a	a
197	LG02	AX-89875606	17.241	19.985	84	94	0	0.56	1	-	NoMinorHom	SNP	a	b	b	b	a	a	b	b	a	b	b	a	b	b	a	a	b	b	b	b	b	b	b	b	b	a	a	b	a	b	a	a	a	a	a	a	a
198	LG02	AX-89875585	17.241	20.55	83	95	0	0.81	1	-	NoMinorHom	SNP	a	b	b	b	a	a	b	b	a	b	b	b	b	b	a	a	b	b	b	b	b	b	b	b	b	a	a	b	a	b	a	a	a	a	a	a	a
199	LG02	AX-89860629	17.241	20.55	83	95	0	0.81	1	-	NoMinorHom	Indel	a	b	b	b	a	a	b	b	a	b	b	b	b	b	a	a	b	b	b	b	b	b	b	b	b	a	a	b	a	b	a	a	a	a	a	a	a
200	LG02	AX-89875629	17.809	21.686	85	93	0	0.36	1	-	NoMinorHom	SNP	a	b	b	b	a	a	b	b	a	b	b	a	b	b	a	a	b	b	b	b	a	b	b	b	b	a	a	b	a	b	a	a	a	a	a	a	a
201	LG02	AX-89818564	19.533	23.401	82	96	0	1.1	1	-	NoMinorHom	SNP	a	b	b	b	a	a	b	b	a	b	b	a	b	b	a	a	b	b	b	b	a	b	b	b	b	a	a	b	a	b	a	a	a	a	a	a	a
202	LG02	AX-89780398	19.533	23.401	82	96	0	1.1	1	-	NoMinorHom	SNP	a	b	b	b	a	a	b	b	a	b	b	a	b	b	a	a	b	b	b	b	a	b	b	b	b	a	a	b	a	b	a	a	a	a	a	a	a
203	LG02	AX-89875725	19.533	23.966	81	97	0	1.44	1	-	NoMinorHom	SNP	a	b	b	b	a	a	b	b	a	b	b	b	b	b	a	a	b	b	b	b	a	b	b	b	b	a	a	b	a	b	a	a	a	a	a	a	a
204	LG02	AX-89780393	19.533	23.966	81	97	0	1.44	1	-	NoMinorHom	SNP	a	b	b	b	a	a	b	b	a	b	b	b	b	b	a	a	b	b	b	b	a	b	b	b	b	a	a	b	a	b	a	a	a	a	a	a	a
205	LG02	AX-89910602	20.101	24.531	80	98	0	1.82	1	-	NoMinorHom	mSNP	a	b	b	b	a	a	b	b	a	b	b	b	b	b	a	a	b	b	b	b	a	b	b	b	b	a	a	b	a	b	a	a	a	a	a	a	a
206	LG02	AX-89875879	20.39	24.531	78	95	5	1.67	1	-	NoMinorHom	SNP	a	-	b	b	a	a	-	-	a	b	b	b	b	b	a	a	b	b	b	b	a	b	b	b	b	a	a	b	a	b	a	a	a	a	a	a	a
207	LG02	AX-89780455	20.101	24.787	80	97	1	1.63	1	-	NoMinorHom	SNP	a	b	b	b	a	a	b	b	a	b	b	-	b	b	a	a	b	b	b	b	a	b	b	b	b	a	a	b	a	b	a	a	a	a	a	a	a
208	LG02	AX-89818747	20.101	25.094	81	96	1	1.27	1	-	NoMinorHom	SNP	a	b	b	b	a	a	b	b	a	b	b	a	b	b	a	a	b	-	b	b	a	b	b	b	b	a	a	b	a	b	a	a	a	a	a	a	a
209	LG02	AX-89818677	20.101	25.094	81	97	0	1.44	1	-	NoMinorHom	SNP	a	b	b	b	a	a	b	b	a	b	b	a	b	b	a	a	b	b	b	b	a	b	b	b	b	a	a	b	a	b	a	a	a	a	a	a	a
210	LG02	AX-89780543	20.668	25.659	80	98	0	1.82	1	-	NoMinorHom	SNP	a	b	b	b	a	a	b	b	a	b	b	a	b	b	a	a	b	b	b	b	a	b	b	b	b	a	a	b	a	b	a	a	a	a	a	a	a
211	LG02	AX-89818789	21.811	26.796	82	96	0	1.1	1	-	NoMinorHom	SNP	a	b	b	b	a	a	b	b	a	b	b	a	b	b	a	a	b	b	b	a	a	b	b	b	b	a	a	b	a	b	a	a	a	a	a	a	a
212	LG02	AX-89818923	22.954	27.932	84	94	0	0.56	1	-	PolyHighResolution	SNP	a	b	b	b	a	a	b	b	a	b	b	a	b	b	a	a	b	b	b	a	a	b	b	b	b	a	a	b	a	b	a	a	a	a	a	a	a
213	LG02	AX-89818903	22.954	27.957	83	94	1	0.68	1	-	NoMinorHom	SNP	a	b	b	b	a	a	b	b	a	b	b	-	b	b	a	a	b	b	b	a	a	b	b	b	b	a	a	b	a	b	a	a	a	a	a	a	a
214	LG02	AX-89876072	23.522	29.068	84	94	0	0.56	1	-	NoMinorHom	SNP	a	b	b	b	a	a	b	b	a	b	b	b	b	b	a	a	b	b	b	a	a	b	b	b	b	a	a	b	a	b	a	a	a	a	a	a	a
215	LG02	AX-89818974	24.665	30.204	80	94	4	1.13	1	-	NoMinorHom	SNP	a	b	b	b	a	a	b	b	-	b	b	-	b	b	a	-	b	b	b	a	a	b	b	b	b	a	a	b	a	b	a	a	a	a	a	a	a
216	LG02	AX-89876131	25.233	30.769	81	97	0	1.44	1	-	NoMinorHom	SNP	a	b	b	b	a	a	b	b	a	b	b	b	b	b	a	a	b	b	b	a	a	b	b	b	b	a	a	b	a	b	a	a	a	a	a	a	a
217	LG02	AX-89780734	25.233	30.769	81	97	0	1.44	1	-	NoMinorHom	SNP	a	b	b	b	a	a	b	b	a	b	b	b	b	b	a	a	b	b	b	a	a	b	b	b	b	a	a	b	a	b	a	a	a	a	a	a	a
218	LG02	AX-89904307	25.233	30.769	81	95	2	1.11	1	-	NoMinorHom	SNP-SNP	a	b	b	b	a	a	b	b	a	b	b	-	b	b	a	a	b	b	b	a	a	b	b	b	b	a	a	b	a	b	a	a	a	a	a	a	a
219	LG02	AX-89876132	25.233	30.769	81	97	0	1.44	1	-	NoMinorHom	SNP	a	b	b	b	a	a	b	b	a	b	b	b	b	b	a	a	b	b	b	a	a	b	b	b	b	a	a	b	a	b	a	a	a	a	a	a	a
220	LG02	AX-89851242	25.801	31.334	80	98	0	1.82	1	-	NoMinorHom	mSNP	a	b	b	b	a	a	b	b	a	b	b	b	b	b	a	a	b	b	b	a	a	b	b	b	b	a	a	b	a	b	a	a	a	a	a	a	a
221	LG02	AX-89860676	25.801	31.899	81	97	0	1.44	1	-	NoMinorHom	Indel	a	b	b	b	a	a	b	b	a	b	b	a	b	b	a	a	b	b	b	a	a	b	b	b	b	a	a	b	a	b	a	a	a	a	a	a	a
222	LG02	AX-89876288	25.801	31.899	81	97	0	1.44	1	-	NoMinorHom	SNP	a	b	b	b	a	a	b	b	a	b	b	a	b	b	a	a	b	b	b	a	a	b	b	b	b	a	a	b	a	b	a	a	a	a	a	a	a
223	LG02	AX-89783493	26.944	33.036	83	95	0	0.81	1	-	NoMinorHom	SNP	a	b	b	b	a	a	b	b	a	b	b	a	b	a	a	a	b	b	b	a	a	b	b	b	b	a	a	b	a	b	a	a	a	a	a	a	a
224	LG02	AX-89898765	29.852	36.525	81	97	0	1.44	1	-	NoMinorHom	SNP	a	b	b	b	a	a	b	b	a	b	b	b	b	a	a	b	b	b	b	a	a	b	b	b	b	a	a	b	a	b	a	a	a	a	a	a	a
225	LG02	AX-89898657	30.42	37.09	82	96	0	1.1	1	-	NoMinorHom	SNP	a	b	b	b	a	a	b	b	a	b	b	b	b	a	a	b	b	b	b	a	a	b	b	b	b	a	a	b	a	b	a	a	a	a	a	a	a
226	LG02	AX-89841411	30.42	37.09	82	94	2	0.82	1	-	NoMinorHom	SNP	a	b	b	b	a	a	b	b	a	b	b	b	b	a	a	b	b	b	b	a	a	b	b	b	b	a	a	b	a	-	a	a	a	a	a	a	a
227	LG02	AX-89798426	30.42	37.09	82	95	1	0.95	1	-	NoMinorHom	SNP	a	b	b	b	a	a	b	b	a	b	b	b	b	a	a	b	b	b	b	a	a	b	b	b	b	a	a	b	a	b	a	a	a	a	a	a	a
228	LG02	AX-89841416	30.42	37.09	82	96	0	1.1	1	-	NoMinorHom	SNP	a	b	b	b	a	a	b	b	a	b	b	b	b	a	a	b	b	b	b	a	a	b	b	b	b	a	a	b	a	b	a	a	a	a	a	a	a
229	LG02	AX-89798458	30.42	37.09	82	95	1	0.95	1	-	NoMinorHom	SNP	a	b	-	b	a	a	b	b	a	b	b	b	b	a	a	b	b	b	b	a	a	b	b	b	b	a	a	b	a	b	a	a	a	a	a	a	a
230	LG02	AX-89841407	30.42	37.09	82	96	0	1.1	1	-	NoMinorHom	SNP	a	b	b	b	a	a	b	b	a	b	b	b	b	a	a	b	b	b	b	a	a	b	b	b	b	a	a	b	a	b	a	a	a	a	a	a	a
231	LG02	AX-89798460	30.42	37.09	82	96	0	1.1	1	-	NoMinorHom	SNP	a	b	b	b	a	a	b	b	a	b	b	b	b	a	a	b	b	b	b	a	a	b	b	b	b	a	a	b	a	b	a	a	a	a	a	a	a
232	LG02	AX-89798463	30.42	37.09	82	95	1	0.95	1	-	NoMinorHom	SNP	a	b	b	b	a	a	b	b	a	b	b	b	b	a	a	b	b	b	b	a	a	b	b	b	b	a	a	b	a	b	a	a	a	a	a	a	a
233	LG02	AX-89841414	30.42	37.09	82	96	0	1.1	1	-	NoMinorHom	SNP	a	b	b	b	a	a	b	b	a	b	b	b	b	a	a	b	b	b	b	a	a	b	b	b	b	a	a	b	a	b	a	a	a	a	a	a	a
234	LG02	AX-89841461	30.42	37.655	83	95	0	0.81	1	-	NoMinorHom	SNP	a	b	b	b	a	a	b	b	a	b	b	a	b	a	a	b	b	b	b	a	a	b	b	b	b	a	a	b	a	b	a	a	a	a	a	a	a
235	LG02	AX-89841345	31.563	38.792	84	93	1	0.46	1	-	NoMinorHom	SNP	a	b	b	b	a	a	b	b	a	b	b	-	b	a	a	b	a	b	b	a	a	b	b	b	b	a	a	b	a	b	a	a	a	a	a	a	a
236	LG02	AX-89815690	31.563	38.792	84	92	2	0.36	1	-	PolyHighResolution	Indel-SNP	a	b	b	b	a	a	-	b	a	b	b	-	b	a	a	b	a	b	b	a	a	b	b	b	b	a	a	b	a	b	a	a	a	a	a	a	a
237	LG02	AX-89868878	31.563	38.792	84	93	1	0.46	1	-	PolyHighResolution	SNP-in-Ins	a	b	b	b	a	a	b	b	a	b	b	-	b	a	a	b	a	b	b	a	a	b	b	b	b	a	a	b	a	b	a	a	a	a	a	a	a
238	LG02	AX-89803100	32.131	39.357	86	92	0	0.2	1	-	NoMinorHom	Indel	a	b	b	b	a	a	b	b	a	b	b	a	b	a	a	b	a	b	b	a	a	b	b	b	b	a	a	b	a	b	a	a	a	a	a	a	a
239	LG02	AX-89778816	32.699	39.922	85	93	0	0.36	1	-	NoMinorHom	SNP	a	b	b	b	a	a	b	b	a	b	b	a	b	a	a	b	a	b	b	a	a	b	b	b	b	a	a	b	a	b	a	a	b	a	a	a	a
240	LG02	AX-89816499	32.699	39.922	85	93	0	0.36	1	-	NoMinorHom	SNP	a	b	b	b	a	a	b	b	a	b	b	a	b	a	a	b	a	b	b	a	a	b	b	b	b	a	a	b	a	b	a	a	b	a	a	a	a
241	LG02	AX-89873601	32.699	40.487	84	94	0	0.56	1	-	NoMinorHom	SNP	a	b	b	b	a	a	b	b	a	b	b	b	b	a	a	b	a	b	b	a	a	b	b	b	b	a	a	b	a	b	a	a	b	a	a	a	a
242	LG02	AX-89816534	33.268	41.623	86	92	0	0.2	1	-	PolyHighResolution	SNP	a	b	b	b	a	a	b	b	a	b	b	a	b	a	a	b	a	b	b	a	a	b	b	b	b	a	a	a	a	b	a	a	b	a	a	a	a
243	LG02	AX-89778934	33.268	41.623	85	91	2	0.2	1	-	NoMinorHom	SNP	a	b	b	b	a	a	b	b	a	b	b	a	b	a	a	b	a	b	b	a	a	b	b	b	b	a	a	a	a	b	a	a	b	a	a	-	a
244	LG02	AX-89873612	33.268	41.623	86	92	0	0.2	1	-	NoMinorHom	SNP	a	b	b	b	a	a	b	b	a	b	b	a	b	a	a	b	a	b	b	a	a	b	b	b	b	a	a	a	a	b	a	a	b	a	a	a	a
245	LG02	AX-89816630	33.268	41.623	86	92	0	0.2	1	-	NoMinorHom	SNP	a	b	b	b	a	a	b	b	a	b	b	a	b	a	a	b	a	b	b	a	a	b	b	b	b	a	a	a	a	b	a	a	b	a	a	a	a
246	LG02	AX-89778887	33.268	41.623	86	92	0	0.2	1	-	NoMinorHom	SNP	a	b	b	b	a	a	b	b	a	b	b	a	b	a	a	b	a	b	b	a	a	b	b	b	b	a	a	a	a	b	a	a	b	a	a	a	a
247	LG02	AX-89873749	35.58	44.514	83	95	0	0.81	1	-	NoMinorHom	SNP	a	b	b	b	a	a	b	b	a	b	b	b	b	a	a	b	a	b	b	a	a	b	b	b	b	a	a	a	a	b	a	a	b	a	a	a	a
248	LG02	AX-89873750	35.58	44.514	83	95	0	0.81	1	-	NoMinorHom	SNP	a	b	b	b	a	a	b	b	a	b	b	b	b	a	a	b	a	b	b	a	a	b	b	b	b	a	a	a	a	b	a	a	b	a	a	a	a
249	LG02	AX-89779115	36.723	46.229	86	92	0	0.2	1	-	NoMinorHom	SNP	a	a	b	b	a	a	b	b	a	b	b	a	b	a	a	b	a	b	b	a	a	b	b	b	b	a	a	a	a	b	a	a	b	a	a	a	a
250	LG02	AX-89849040	38.447	47.943	86	91	1	0.14	1	-	NoMinorHom	SNP-SNP	a	a	b	b	a	a	b	b	a	b	b	a	b	a	a	b	a	b	b	a	a	b	b	b	b	a	a	a	b	b	a	a	b	a	a	a	a
251	LG02	AX-89874154	39.016	49.079	85	93	0	0.36	1	-	NoMinorHom	SNP	a	a	b	b	a	a	b	b	a	b	b	b	b	a	a	b	a	b	b	a	a	b	b	b	b	a	a	a	b	b	a	a	b	a	a	b	a
252	LG02	AX-89779245	39.584	49.644	84	94	0	0.56	1	-	NoMinorHom	SNP	a	a	b	b	a	a	b	b	a	b	b	b	b	a	b	b	a	b	b	a	a	b	b	b	b	a	a	a	b	b	a	a	b	a	a	b	a
253	LG02	AX-89779236	39.584	49.644	84	94	0	0.56	1	-	NoMinorHom	SNP	a	a	b	b	a	a	b	b	a	b	b	b	b	a	b	b	a	b	b	a	a	b	b	b	b	a	a	a	b	b	a	a	b	a	a	b	a
254	LG02	AX-89779266	40.152	50.209	85	93	0	0.36	1	-	NoMinorHom	SNP	a	a	b	b	a	a	b	b	a	b	b	b	b	a	b	b	a	b	b	a	a	b	b	b	b	a	a	a	b	b	a	a	b	a	a	b	a
255	LG02	AX-89779269	40.72	50.774	86	92	0	0.2	1	-	NoMinorHom	SNP	a	a	b	b	a	a	b	b	a	b	b	b	b	a	b	b	a	b	b	a	a	b	b	b	b	a	a	a	b	b	a	a	b	a	a	b	a
256	LG02	AX-89779277	40.72	50.774	86	91	1	0.14	1	-	NoMinorHom	SNP	a	a	b	b	a	a	b	b	a	b	b	b	b	a	b	-	a	b	b	a	a	b	b	b	b	a	a	a	b	b	a	a	b	a	a	b	a
257	LG02	AX-89779276	40.72	50.774	86	92	0	0.2	1	-	NoMinorHom	SNP	a	a	b	b	a	a	b	b	a	b	b	b	b	a	b	b	a	b	b	a	a	b	b	b	b	a	a	a	b	b	a	a	b	a	a	b	a
258	LG02	AX-89817140	40.72	51.339	87	91	0	0.09	1	-	NoMinorHom	SNP	a	a	b	b	a	a	b	b	a	b	b	a	b	a	b	b	a	b	b	a	a	b	b	b	b	a	a	a	b	b	a	a	b	a	a	b	a
259	LG02	AX-89862571	40.72	51.339	87	91	0	0.09	1	-	PolyHighResolution	Indel	a	a	b	b	a	a	b	b	a	b	b	a	b	a	b	b	a	b	b	a	a	b	b	b	b	a	a	a	b	b	a	a	b	a	a	b	a
260	LG02	AX-89778785	41.288	51.904	88	90	0	0.02	1	-	NoMinorHom	SNP	a	a	b	b	a	a	b	b	a	a	b	a	b	a	b	b	a	b	b	a	a	b	b	b	b	a	a	a	b	b	a	a	b	a	a	b	a
261	LG02	AX-89778736	42.431	53.041	90	88	0	0.02	1	-	NoMinorHom	SNP	a	a	b	b	a	a	b	b	a	a	b	a	b	a	b	b	a	b	b	a	a	b	b	b	b	a	a	a	b	b	a	a	b	a	a	b	a
262	LG02	AX-89873864	43.574	54.177	90	88	0	0.02	1	-	NoMinorHom	SNP	a	a	b	b	a	a	b	b	a	a	b	a	b	a	b	b	a	b	b	a	a	b	b	b	b	a	a	a	b	b	a	a	b	a	a	b	a
263	LG02	AX-89816781	43.574	54.177	90	88	0	0.02	1	-	NoMinorHom	SNP	a	a	b	b	a	a	b	b	a	a	b	a	b	a	b	b	a	b	b	a	a	b	b	b	b	a	a	a	b	b	a	a	b	a	a	b	a
264	LG02	AX-89816700	44.717	55.314	90	88	0	0.02	1	-	NoMinorHom	SNP	a	a	b	b	a	a	b	b	a	a	b	a	b	a	b	b	a	b	b	a	a	b	b	b	b	a	a	a	b	b	a	a	b	a	a	b	a
265	LG02	AX-89778995	44.717	55.314	90	88	0	0.02	1	-	PolyHighResolution	SNP	a	a	b	b	a	a	b	b	a	a	b	a	b	a	b	b	a	b	b	a	a	b	b	b	b	a	a	a	b	b	a	a	b	a	a	b	a
266	LG02	AX-89779097	45.285	55.878	91	87	0	0.09	1	-	NoMinorHom	SNP	a	a	b	b	a	a	b	b	a	a	b	a	b	a	b	b	a	b	b	a	a	b	b	b	b	a	a	a	b	b	a	a	b	a	a	b	a
267	LG02	AX-89906995	45.285	55.878	91	87	0	0.09	1	-	NoMinorHom	mSNP	a	a	b	b	a	a	b	b	a	a	b	a	b	a	b	b	a	b	b	a	a	b	b	b	b	a	a	a	b	b	a	a	b	a	a	b	a
268	LG02	AX-89873952	45.285	55.878	91	87	0	0.09	1	-	NoMinorHom	SNP	a	a	b	b	a	a	b	b	a	a	b	a	b	a	b	b	a	b	b	a	a	b	b	b	b	a	a	a	b	b	a	a	b	a	a	b	a
269	LG02	AX-89811055	45.285	56.443	90	88	0	0.02	1	-	NoMinorHom	SNP-in-Ins	a	a	b	b	a	a	b	b	a	a	b	b	b	a	b	b	a	b	b	a	a	b	b	b	b	a	a	a	b	b	a	a	b	a	a	b	a
270	LG02	AX-89873936	45.853	57.008	89	88	1	0.01	1	-	PolyHighResolution	SNP	a	a	b	b	a	a	b	b	a	a	b	-	b	a	b	b	a	b	b	a	a	b	b	b	b	a	a	a	b	b	a	a	b	a	a	b	a
271	LG02	AX-89873946	45.853	57.008	89	89	0	0	1	-	NoMinorHom	SNP	a	a	b	b	a	a	b	b	a	a	b	b	b	a	b	b	a	b	b	a	a	b	b	b	b	a	a	a	b	b	a	a	b	a	a	b	a
272	LG02	AX-89778549	46.996	58.145	87	91	0	0.09	1	-	NoMinorHom	SNP	a	a	b	b	a	a	b	b	a	a	b	b	b	a	b	b	a	b	b	a	a	b	b	b	b	a	a	a	b	b	a	a	b	a	a	b	a
273	LG02	AX-89850328	46.996	58.145	86	91	1	0.14	1	-	NoMinorHom	SNP-SNP	a	a	b	b	a	a	b	b	a	a	b	b	b	a	b	b	a	b	b	a	a	b	b	b	b	a	a	a	b	b	a	a	b	a	a	b	a
274	LG02	AX-89873262	46.996	58.71	88	90	0	0.02	1	-	NoMinorHom	SNP	a	a	b	b	a	a	b	b	a	a	b	a	b	a	b	b	a	b	b	a	a	b	b	b	b	a	a	a	b	b	a	a	b	a	a	b	a
275	LG02	AX-89873260	46.996	58.71	88	90	0	0.02	1	-	NoMinorHom	SNP	a	a	b	b	a	a	b	b	a	a	b	a	b	a	b	b	a	b	b	a	a	b	b	b	b	a	a	a	b	b	a	a	b	a	a	b	a
276	LG02	AX-89802740	46.996	58.71	88	90	0	0.02	1	-	PolyHighResolution	SNP	a	a	b	b	a	a	b	b	a	a	b	a	b	a	b	b	a	b	b	a	a	b	b	b	b	a	a	a	b	b	a	a	b	a	a	b	a
277	LG02	AX-89873303	47.565	59.275	87	91	0	0.09	1	-	NoMinorHom	SNP	a	a	b	b	a	a	b	b	a	a	b	a	b	a	b	b	a	b	b	a	a	b	b	b	b	a	a	a	b	b	a	a	b	a	a	b	a
278	LG02	AX-89846824	47.565	59.84	86	92	0	0.2	1	-	PolyHighResolution	SNP-SNP	a	a	b	b	a	a	b	b	a	a	b	b	b	a	b	b	a	b	b	a	a	b	b	b	b	a	a	a	b	b	a	a	b	a	a	b	a
279	LG02	AX-89816935	48.133	60.405	87	91	0	0.09	1	-	NoMinorHom	SNP	a	a	b	b	a	a	b	b	a	a	b	b	b	a	b	b	a	b	b	a	a	b	b	b	b	a	a	a	b	a	a	a	b	a	a	b	a
280	LG02	AX-89779153	49.276	61.541	87	91	0	0.09	1	-	NoMinorHom	SNP	a	a	b	b	a	a	b	b	a	a	b	b	b	a	b	b	a	b	b	a	a	b	b	b	b	a	a	a	b	a	a	a	b	a	a	b	a
281	LG02	AX-89803149	49.276	61.541	87	91	0	0.09	1	-	NoMinorHom	Indel	a	a	b	b	a	a	b	b	a	a	b	b	b	a	b	b	a	b	b	a	a	b	b	b	b	a	a	a	b	a	a	a	b	a	a	b	a
282	LG02	AX-89873040	49.276	61.541	87	91	0	0.09	1	-	NoMinorHom	SNP	a	a	b	b	a	a	b	b	a	a	b	b	b	a	b	b	a	b	b	a	a	b	b	b	b	a	a	a	b	a	a	a	b	a	a	b	a
283	LG02	AX-89815933	49.276	61.541	87	90	1	0.05	1	-	NoMinorHom	SNP	a	a	b	b	a	a	b	b	a	a	b	b	b	a	b	b	a	b	b	a	a	b	b	b	b	a	a	a	b	a	a	a	b	a	a	b	a
284	LG02	AX-89796609	49.276	61.834	86	90	2	0.09	1	-	NoMinorHom	SNP	a	a	b	b	a	a	b	b	a	a	b	-	b	a	b	b	a	b	b	a	a	b	b	b	b	a	a	a	b	a	-	a	b	a	a	b	a
285	LG02	AX-89797493	49.276	62.105	88	90	0	0.02	1	-	NoMinorHom	SNP	a	a	b	b	a	a	b	b	a	a	b	a	b	a	b	b	a	b	b	a	a	b	b	b	b	a	a	a	b	a	a	a	b	a	a	b	a
286	LG02	AX-89873007	49.276	62.105	88	90	0	0.02	1	-	NoMinorHom	SNP	a	a	b	b	a	a	b	b	a	a	b	a	b	a	b	b	a	b	b	a	a	b	b	b	b	a	a	a	b	a	a	a	b	a	a	b	a
287	LG02	AX-89778395	49.844	62.67	87	91	0	0.09	1	-	NoMinorHom	SNP	a	a	b	b	a	a	b	b	a	a	b	a	b	a	b	b	a	b	b	a	a	b	b	b	b	a	a	a	b	a	a	a	b	b	a	b	a
288	LG02	AX-89859093	49.844	63.235	86	92	0	0.2	1	-	NoMinorHom	mSNP	a	a	b	b	a	a	b	b	a	a	b	b	b	a	b	b	a	b	b	a	a	b	b	b	b	a	a	a	b	a	a	a	b	b	a	b	a
289	LG02	AX-89897430	49.844	63.235	86	92	0	0.2	1	-	NoMinorHom	SNP	a	a	b	b	a	a	b	b	a	a	b	b	b	a	b	b	a	b	b	a	a	b	b	b	b	a	a	a	b	a	a	a	b	b	a	b	a
290	LG02	AX-89873215	50.412	63.8	87	91	0	0.09	1	-	PolyHighResolution	SNP	a	a	b	b	a	a	b	b	a	a	b	b	b	a	b	b	a	b	b	a	a	b	b	b	b	a	a	a	b	a	a	a	b	b	a	b	a
291	LG02	AX-89778504	50.412	64.364	87	88	3	0.01	1	-	NoMinorHom	SNP	a	a	b	b	a	a	b	b	a	a	b	a	b	a	b	b	a	b	b	a	a	b	b	b	b	a	a	a	b	a	a	-	b	b	a	b	a
292	LG02	AX-89816074	50.412	64.364	88	90	0	0.02	1	-	NoMinorHom	SNP	a	a	b	b	a	a	b	b	a	a	b	a	b	a	b	b	a	b	b	a	a	b	b	b	b	a	a	a	b	a	a	a	b	b	a	b	a
293	LG02	AX-89778478	50.98	64.929	89	89	0	0	1	-	NoMinorHom	SNP	a	a	b	b	a	a	b	b	a	a	b	a	b	a	b	b	a	a	b	a	a	b	b	b	b	a	a	a	b	a	a	a	b	b	a	b	a
294	LG02	AX-89876393	51.548	66.066	87	91	0	0.09	1	-	NoMinorHom	SNP	a	a	b	b	a	a	b	b	a	a	b	b	b	a	b	b	a	a	b	a	a	b	b	b	b	b	a	a	b	a	a	a	b	b	a	b	a
295	LG02	AX-89780868	52.117	66.631	88	90	0	0.02	1	-	NoMinorHom	SNP	a	a	b	b	a	a	b	b	a	a	b	b	b	a	b	b	a	a	b	a	a	b	b	b	b	b	a	a	b	a	a	a	b	b	a	b	a
296	LG02	AX-89873075	52.117	66.631	88	90	0	0.02	1	-	NoMinorHom	SNP	a	a	b	b	a	a	b	b	a	a	b	b	b	a	b	b	a	a	b	a	a	b	b	b	b	b	a	a	b	a	a	a	b	b	a	b	a
297	LG02	AX-89795681	52.117	66.631	85	88	5	0.05	1	-	NoMinorHom	SNP	a	a	b	b	a	a	b	b	a	a	b	b	b	a	b	b	a	a	b	a	a	b	b	b	b	b	a	a	b	a	a	a	b	b	a	b	a
298	LG02	AX-89881999	52.117	66.631	88	89	1	0.01	1	-	NoMinorHom	SNP	a	a	b	b	a	a	b	b	a	a	b	b	b	a	b	b	a	a	b	a	a	b	b	b	b	b	a	a	b	a	a	a	b	b	a	b	a
299	LG02	AX-89824867	52.117	66.631	88	90	0	0.02	1	-	NoMinorHom	SNP	a	a	b	b	a	a	b	b	a	a	b	b	b	a	b	b	a	a	b	a	a	b	b	b	b	b	a	a	b	a	a	a	b	b	a	b	a
300	LG02	AX-89778412	52.117	66.631	88	90	0	0.02	1	-	NoMinorHom	SNP	a	a	b	b	a	a	b	b	a	a	b	b	b	a	b	b	a	a	b	a	a	b	b	b	b	b	a	a	b	a	a	a	b	b	a	b	a
301	LG02	AX-89795954	52.117	66.631	88	90	0	0.02	1	-	NoMinorHom	SNP	a	a	b	b	a	a	b	b	a	a	b	b	b	a	b	b	a	a	b	a	a	b	b	b	b	b	a	a	b	a	a	a	b	b	a	b	a
302	LG02	AX-89873108	52.117	66.631	87	90	1	0.05	1	-	NoMinorHom	SNP	a	a	b	b	-	a	b	b	a	a	b	b	b	a	b	b	a	a	b	a	a	b	b	b	b	b	a	a	b	a	a	a	b	b	a	b	a
303	LG02	AX-89887950	52.117	66.631	88	90	0	0.02	1	-	NoMinorHom	SNP	a	a	b	b	a	a	b	b	a	a	b	b	b	a	b	b	a	a	b	a	a	b	b	b	b	b	a	a	b	a	a	a	b	b	a	b	a
304	LG02	AX-89819201	52.117	66.631	88	90	0	0.02	1	-	NoMinorHom	SNP	a	a	b	b	a	a	b	b	a	a	b	b	b	a	b	b	a	a	b	a	a	b	b	b	b	b	a	a	b	a	a	a	b	b	a	b	a
305	LG02	AX-89873110	52.117	66.631	88	90	0	0.02	1	-	NoMinorHom	SNP	a	a	b	b	a	a	b	b	a	a	b	b	b	a	b	b	a	a	b	a	a	b	b	b	b	b	a	a	b	a	a	a	b	b	a	b	a
306	LG02	AX-89895322	52.117	66.631	88	90	0	0.02	1	-	NoMinorHom	SNP	a	a	b	b	a	a	b	b	a	a	b	b	b	a	b	b	a	a	b	a	a	b	b	b	b	b	a	a	b	a	a	a	b	b	a	b	a
307	LG02	AX-89895314	52.117	66.631	88	90	0	0.02	1	-	NoMinorHom	SNP	a	a	b	b	a	a	b	b	a	a	b	b	b	a	b	b	a	a	b	a	a	b	b	b	b	b	a	a	b	a	a	a	b	b	a	b	a
308	LG02	AX-89785150	52.117	66.631	88	90	0	0.02	1	-	NoMinorHom	SNP	a	a	b	b	a	a	b	b	a	a	b	b	b	a	b	b	a	a	b	a	a	b	b	b	b	b	a	a	b	a	a	a	b	b	a	b	a
309	LG02	AX-89873109	52.117	66.631	88	89	1	0.01	1	-	NoMinorHom	SNP	a	a	b	b	a	a	b	b	a	a	b	b	b	a	b	b	a	a	b	a	a	b	b	b	b	b	a	a	b	a	a	a	b	b	a	b	a
310	LG02	AX-89778455	52.117	66.631	88	90	0	0.02	1	-	NoMinorHom	SNP	a	a	b	b	a	a	b	b	a	a	b	b	b	a	b	b	a	a	b	a	a	b	b	b	b	b	a	a	b	a	a	a	b	b	a	b	a
311	LG02	AX-89815967	52.117	66.631	88	90	0	0.02	1	-	NoMinorHom	SNP	a	a	b	b	a	a	b	b	a	a	b	b	b	a	b	b	a	a	b	a	a	b	b	b	b	b	a	a	b	a	a	a	b	b	a	b	a
312	LG02	AX-89874549	52.117	66.631	88	90	0	0.02	1	-	NoMinorHom	SNP	a	a	b	b	a	a	b	b	a	a	b	b	b	a	b	b	a	a	b	a	a	b	b	b	b	b	a	a	b	a	a	a	b	b	a	b	a
313	LG02	AX-89873103	52.117	66.631	88	90	0	0.02	1	-	NoMinorHom	SNP	a	a	b	b	a	a	b	b	a	a	b	b	b	a	b	b	a	a	b	a	a	b	b	b	b	b	a	a	b	a	a	a	b	b	a	b	a
314	LG02	AX-89867394	52.117	66.631	88	90	0	0.02	1	-	NoMinorHom	SNP-in-Ins	a	a	b	b	a	a	b	b	a	a	b	b	b	a	b	b	a	a	b	a	a	b	b	b	b	b	a	a	b	a	a	a	b	b	a	b	a
315	LG02	AX-89815868	52.117	66.631	88	90	0	0.02	1	-	NoMinorHom	SNP	a	a	b	b	a	a	b	b	a	a	b	b	b	a	b	b	a	a	b	a	a	b	b	b	b	b	a	a	b	a	a	a	b	b	a	b	a
316	LG02	AX-89778410	52.117	66.631	88	90	0	0.02	1	-	NoMinorHom	SNP	a	a	b	b	a	a	b	b	a	a	b	b	b	a	b	b	a	a	b	a	a	b	b	b	b	b	a	a	b	a	a	a	b	b	a	b	a
317	LG02	AX-89824865	52.117	66.631	88	90	0	0.02	1	-	NoMinorHom	SNP	a	a	b	b	a	a	b	b	a	a	b	b	b	a	b	b	a	a	b	a	a	b	b	b	b	b	a	a	b	a	a	a	b	b	a	b	a
318	LG02	AX-89780853	52.117	66.631	88	90	0	0.02	1	-	NoMinorHom	SNP	a	a	b	b	a	a	b	b	a	a	b	b	b	a	b	b	a	a	b	a	a	b	b	b	b	b	a	a	b	a	a	a	b	b	a	b	a
319	LG02	AX-89817410	52.117	66.631	88	90	0	0.02	1	-	NoMinorHom	SNP	a	a	b	b	a	a	b	b	a	a	b	b	b	a	b	b	a	a	b	a	a	b	b	b	b	b	a	a	b	a	a	a	b	b	a	b	a
320	LG02	AX-89780891	52.117	66.631	88	90	0	0.02	1	-	NoMinorHom	SNP	a	a	b	b	a	a	b	b	a	a	b	b	b	a	b	b	a	a	b	a	a	b	b	b	b	b	a	a	b	a	a	a	b	b	a	b	a
321	LG02	AX-89803401	52.117	66.631	88	90	0	0.02	1	-	PolyHighResolution	Indel	a	a	b	b	a	a	b	b	a	a	b	b	b	a	b	b	a	a	b	a	a	b	b	b	b	b	a	a	b	a	a	a	b	b	a	b	a
322	LG02	AX-89815966	52.117	66.631	88	90	0	0.02	1	-	NoMinorHom	SNP	a	a	b	b	a	a	b	b	a	a	b	b	b	a	b	b	a	a	b	a	a	b	b	b	b	b	a	a	b	a	a	a	b	b	a	b	a
323	LG02	AX-89860564	52.117	66.631	88	90	0	0.02	1	-	NoMinorHom	Indel	a	a	b	b	a	a	b	b	a	a	b	b	b	a	b	b	a	a	b	a	a	b	b	b	b	b	a	a	b	a	a	a	b	b	a	b	a
324	LG02	AX-89778344	52.117	66.631	88	90	0	0.02	1	-	NoMinorHom	SNP	a	a	b	b	a	a	b	b	a	a	b	b	b	a	b	b	a	a	b	a	a	b	b	b	b	b	a	a	b	a	a	a	b	b	a	b	a
325	LG02	AX-89860456	52.117	66.631	88	90	0	0.02	1	-	NoMinorHom	Indel	a	a	b	b	a	a	b	b	a	a	b	b	b	a	b	b	a	a	b	a	a	b	b	b	b	b	a	a	b	a	a	a	b	b	a	b	a
326	LG02	AX-89819200	52.117	66.631	88	90	0	0.02	1	-	NoMinorHom	SNP	a	a	b	b	a	a	b	b	a	a	b	b	b	a	b	b	a	a	b	a	a	b	b	b	b	b	a	a	b	a	a	a	b	b	a	b	a
327	LG02	AX-89887952	52.117	66.631	88	90	0	0.02	1	-	NoMinorHom	SNP	a	a	b	b	a	a	b	b	a	a	b	b	b	a	b	b	a	a	b	a	a	b	b	b	b	b	a	a	b	a	a	a	b	b	a	b	a
328	LG02	AX-89778417	52.117	66.631	88	90	0	0.02	1	-	NoMinorHom	SNP	a	a	b	b	a	a	b	b	a	a	b	b	b	a	b	b	a	a	b	a	a	b	b	b	b	b	a	a	b	a	a	a	b	b	a	b	a
329	LG02	AX-89874546	52.117	66.631	88	90	0	0.02	1	-	NoMinorHom	SNP	a	a	b	b	a	a	b	b	a	a	b	b	b	a	b	b	a	a	b	a	a	b	b	b	b	b	a	a	b	a	a	a	b	b	a	b	a
330	LG02	AX-89778456	52.117	66.631	88	90	0	0.02	1	-	NoMinorHom	SNP	a	a	b	b	a	a	b	b	a	a	b	b	b	a	b	b	a	a	b	a	a	b	b	b	b	b	a	a	b	a	a	a	b	b	a	b	a
331	LG02	AX-89873140	52.117	66.631	88	90	0	0.02	1	-	NoMinorHom	SNP	a	a	b	b	a	a	b	b	a	a	b	b	b	a	b	b	a	a	b	a	a	b	b	b	b	b	a	a	b	a	a	a	b	b	a	b	a
332	LG02	AX-89811619	52.117	67.196	89	89	0	0	1	-	NoMinorHom	SNP-in-Ins	a	a	b	b	a	a	b	b	a	a	b	a	b	a	b	b	a	a	b	a	a	b	b	b	b	b	a	a	b	a	a	a	b	b	a	b	a
333	LG02	AX-89881982	52.117	67.196	89	89	0	0	1	-	NoMinorHom	SNP	a	a	b	b	a	a	b	b	a	a	b	a	b	a	b	b	a	a	b	a	a	b	b	b	b	b	a	a	b	a	a	a	b	b	a	b	a
334	LG02	AX-89856705	52.117	67.196	89	89	0	0	1	-	NoMinorHom	SNP	a	a	b	b	a	a	b	b	a	a	b	a	b	a	b	b	a	a	b	a	a	b	b	b	b	b	a	a	b	a	a	a	b	b	a	b	a
335	LG02	AX-89856703	52.117	67.196	89	89	0	0	1	-	NoMinorHom	SNP	a	a	b	b	a	a	b	b	a	a	b	a	b	a	b	b	a	a	b	a	a	b	b	b	b	b	a	a	b	a	a	a	b	b	a	b	a
336	LG02	AX-89873113	52.117	67.196	89	89	0	0	1	-	NoMinorHom	SNP	a	a	b	b	a	a	b	b	a	a	b	a	b	a	b	b	a	a	b	a	a	b	b	b	b	b	a	a	b	a	a	a	b	b	a	b	a
337	LG02	AX-89846810	52.117	67.196	89	89	0	0	1	-	PolyHighResolution	SNP-SNP	a	a	b	b	a	a	b	b	a	a	b	a	b	a	b	b	a	a	b	a	a	b	b	b	b	b	a	a	b	a	a	a	b	b	a	b	a
338	LG02	AX-89903779	52.117	67.196	89	89	0	0	1	-	NoMinorHom	SNP	a	a	b	b	a	a	b	b	a	a	b	a	b	a	b	b	a	a	b	a	a	b	b	b	b	b	a	a	b	a	a	a	b	b	a	b	a
339	LG02	AX-89838101	52.117	67.196	89	89	0	0	1	-	NoMinorHom	SNP	a	a	b	b	a	a	b	b	a	a	b	a	b	a	b	b	a	a	b	a	a	b	b	b	b	b	a	a	b	a	a	a	b	b	a	b	a
340	LG02	AX-89904328	52.117	67.196	87	89	2	0.02	1	-	NoMinorHom	SNP-SNP	a	a	b	b	a	a	b	b	a	a	b	a	b	a	b	b	a	a	b	a	a	b	b	b	b	b	a	a	b	a	a	a	b	b	a	b	a
341	LG02	AX-89904078	52.117	67.196	89	89	0	0	1	-	PolyHighResolution	SNP-SNP	a	a	b	b	a	a	b	b	a	a	b	a	b	a	b	b	a	a	b	a	a	b	b	b	b	b	a	a	b	a	a	a	b	b	a	b	a
342	LG02	AX-89876358	52.117	67.196	89	89	0	0	1	-	NoMinorHom	SNP	a	a	b	b	a	a	b	b	a	a	b	a	b	a	b	b	a	a	b	a	a	b	b	b	b	b	a	a	b	a	a	a	b	b	a	b	a
343	LG02	AX-89838738	52.688	67.764	87	90	1	0.05	1	-	NoMinorHom	SNP	a	a	b	b	a	a	b	b	a	a	b	a	b	-	b	b	a	a	b	b	a	b	b	b	b	b	a	a	b	a	a	a	b	b	a	b	a
344	LG03	AX-89847058	0	na	87	91	0	0.09	1	-	PolyHighResolution	SNP-SNP	a	a	a	b	b	a	a	b	b	a	a	b	a	a	b	a	b	b	a	b	b	b	a	b	a	a	b	a	a	a	b	a	a	a	a	a	a
345	LG03	AX-89779986	0	na	87	91	0	0.09	1	-	NoMinorHom	SNP	a	a	a	b	b	a	a	b	b	a	a	b	a	a	b	a	b	b	a	b	b	b	a	b	a	a	b	a	a	a	b	a	a	a	a	a	a
346	LG03	AX-89779951	0	na	87	91	0	0.09	1	-	NoMinorHom	SNP	a	a	a	b	b	a	a	b	b	a	a	b	a	a	b	a	b	b	a	b	b	b	a	b	a	a	b	a	a	a	b	a	a	a	a	a	a
347	LG03	AX-89847047	0	na	87	91	0	0.09	1	-	PolyHighResolution	SNP-SNP	a	a	a	b	b	a	a	b	b	a	a	b	a	a	b	a	b	b	a	b	b	b	a	b	a	a	b	a	a	a	b	a	a	a	a	a	a
348	LG03	AX-89867420	1.714	na	86	92	0	0.2	1	-	NoMinorHom	SNP-in-Ins	a	a	a	b	b	a	a	b	b	a	a	b	a	a	b	a	b	b	a	b	b	b	a	b	a	a	b	a	a	a	b	a	a	a	a	a	a
349	LG03	AX-89779661	1.714	na	86	92	0	0.2	1	-	NoMinorHom	SNP	a	a	a	b	b	a	a	b	b	a	a	b	a	a	b	a	b	b	a	b	b	b	a	b	a	a	b	a	a	a	b	a	a	a	a	a	a
350	LG03	AX-89904541	1.714	na	86	92	0	0.2	1	-	NoMinorHom	mSNP	a	a	a	b	b	a	a	b	b	a	a	b	a	a	b	a	b	b	a	b	b	b	a	b	a	a	b	a	a	a	b	a	a	a	a	a	a
351	LG03	AX-89806440	1.714	na	86	92	0	0.2	1	-	NoMinorHom	Indel	a	a	a	b	b	a	a	b	b	a	a	b	a	a	b	a	b	b	a	b	b	b	a	b	a	a	b	a	a	a	b	a	a	a	a	a	a
352	LG03	AX-89817487	1.714	na	86	92	0	0.2	1	-	NoMinorHom	SNP	a	a	a	b	b	a	a	b	b	a	a	b	a	a	b	a	b	b	a	b	b	b	a	b	a	a	b	a	a	a	b	a	a	a	a	a	a
353	LG03	AX-89779610	2.279	na	85	93	0	0.36	1	-	NoMinorHom	SNP	a	a	a	b	b	a	a	b	b	a	a	b	a	a	b	a	b	b	a	b	b	b	a	b	a	b	b	a	a	a	b	a	a	a	a	a	a
354	LG03	AX-89812891	4.579	na	83	95	0	0.81	1	-	NoMinorHom	SNP	a	a	a	b	b	a	a	b	b	a	a	b	a	a	b	a	b	b	a	b	b	b	a	b	a	b	b	a	a	a	b	a	a	a	a	a	a
355	LG03	AX-89874712	4.579	na	83	95	0	0.81	1	-	NoMinorHom	SNP	a	a	a	b	b	a	a	b	b	a	a	b	a	a	b	a	b	b	a	b	b	b	a	b	a	b	b	a	a	a	b	a	a	a	a	a	a
356	LG03	AX-89847033	4.579	na	83	95	0	0.81	1	-	PolyHighResolution	SNP-SNP	a	a	a	b	b	a	a	b	b	a	a	b	a	a	b	a	b	b	a	b	b	b	a	b	a	b	b	a	a	a	b	a	a	a	a	a	a
357	LG03	AX-89874682	6.293	na	82	96	0	1.1	1	-	NoMinorHom	SNP	a	a	a	b	b	a	a	b	b	a	a	b	a	a	b	a	b	b	b	b	b	b	a	b	a	b	b	a	a	a	b	a	a	b	a	a	a
358	LG03	AX-89779561	7.43	na	82	96	0	1.1	1	-	NoMinorHom	SNP	a	a	a	b	b	a	a	b	b	a	a	b	a	a	b	a	b	b	b	b	b	b	a	b	a	b	b	a	a	a	b	a	a	b	a	a	a
359	LG03	AX-89779527	7.995	na	81	97	0	1.44	1	-	NoMinorHom	SNP	a	a	a	b	b	a	a	b	b	a	a	b	a	a	b	a	b	b	b	b	b	b	a	b	b	b	b	a	a	a	b	a	a	b	a	a	a
360	LG03	AX-89910271	8.56	na	80	98	0	1.82	1	-	NoMinorHom	mSNP	a	a	a	b	b	a	a	b	b	a	a	b	a	a	b	a	b	b	b	b	b	b	a	b	b	b	b	a	a	a	b	a	a	b	a	a	a
361	LG03	AX-89904155	8.56	na	80	98	0	1.82	1	-	PolyHighResolution	SNP-SNP	a	a	a	b	b	a	a	b	b	a	a	b	a	a	b	a	b	b	b	b	b	b	a	b	b	b	b	a	a	a	b	a	a	b	a	a	a
362	LG03	AX-89817365	8.56	na	80	98	0	1.82	1	-	NoMinorHom	SNP	a	a	a	b	b	a	a	b	b	a	a	b	a	a	b	a	b	b	b	b	b	b	a	b	b	b	b	a	a	a	b	a	a	b	a	a	a
363	LG03	AX-89793057	9.696	na	82	96	0	1.1	1	-	NoMinorHom	SNP	a	a	a	b	b	a	a	b	b	a	a	b	a	a	b	a	b	b	b	b	a	b	a	b	b	b	b	a	a	a	b	a	a	b	a	a	a
364	LG03	AX-89779850	10.261	na	83	95	0	0.81	1	-	NoMinorHom	SNP	a	a	a	b	b	a	a	b	b	a	a	b	a	a	b	a	b	b	b	b	a	b	a	b	b	b	b	a	a	a	b	a	a	b	a	a	a
365	LG03	AX-89875141	10.261	na	83	95	0	0.81	1	-	NoMinorHom	SNP	a	a	a	b	b	a	a	b	b	a	a	b	a	a	b	a	b	b	b	b	a	b	a	b	b	b	b	a	a	a	b	a	a	b	a	a	a
366	LG03	AX-89809161	10.261	na	83	94	1	0.68	1	-	NoMinorHom	F1D	a	a	a	b	b	a	a	b	b	a	a	b	a	a	b	a	b	b	b	b	a	b	a	b	b	b	b	a	a	a	b	a	a	b	a	a	a
367	LG03	AX-89780139	10.826	na	84	94	0	0.56	1	-	NoMinorHom	SNP	a	a	a	b	b	a	a	b	b	a	a	b	a	a	b	a	b	b	b	b	a	b	a	b	b	b	b	a	a	a	b	a	a	b	a	a	a
368	LG03	AX-89779943	10.826	na	84	94	0	0.56	1	-	NoMinorHom	SNP	a	a	a	b	b	a	a	b	b	a	a	b	a	a	b	a	b	b	b	b	a	b	a	b	b	b	b	a	a	a	b	a	a	b	a	a	a
369	LG03	AX-89875185	10.826	na	84	94	0	0.56	1	-	NoMinorHom	SNP	a	a	a	b	b	a	a	b	b	a	a	b	a	a	b	a	b	b	b	b	a	b	a	b	b	b	b	a	a	a	b	a	a	b	a	a	a
370	LG03	AX-89780178	11.391	na	85	93	0	0.36	1	-	NoMinorHom	SNP	a	a	a	b	b	a	a	b	b	a	a	b	a	a	b	a	b	b	b	b	a	b	a	b	b	b	b	a	a	a	b	a	a	b	a	a	a
371	LG03	AX-89818329	11.391	na	85	93	0	0.36	1	-	NoMinorHom	SNP	a	a	a	b	b	a	a	b	b	a	a	b	a	a	b	a	b	b	b	b	a	b	a	b	b	b	b	a	a	a	b	a	a	b	a	a	a
372	LG03	AX-89875484	11.391	na	85	93	0	0.36	1	-	NoMinorHom	SNP	a	a	a	b	b	a	a	b	b	a	a	b	a	a	b	a	b	b	b	b	a	b	a	b	b	b	b	a	a	a	b	a	a	b	a	a	a
373	LG03	AX-89875465	11.391	na	85	93	0	0.36	1	-	NoMinorHom	SNP	a	a	a	b	b	a	a	b	b	a	a	b	a	a	b	a	b	b	b	b	a	b	a	b	b	b	b	a	a	a	b	a	a	b	a	a	a
374	LG03	AX-89875532	11.956	na	86	92	0	0.2	1	-	NoMinorHom	SNP	a	a	a	b	b	a	a	b	b	a	a	b	a	a	b	a	b	b	b	b	a	b	a	b	b	b	b	a	a	a	b	a	a	b	a	a	a
375	LG03	AX-89818438	12.521	na	85	93	0	0.36	1	-	NoMinorHom	SNP	a	a	a	b	b	a	a	b	b	a	a	b	a	a	b	a	b	b	b	b	a	b	a	b	b	b	b	a	a	a	b	a	a	b	b	a	a
376	LG03	AX-89780318	13.086	na	84	93	1	0.46	1	-	NoMinorHom	SNP	a	a	a	b	b	a	a	b	b	a	a	b	a	a	b	a	b	b	b	b	a	b	a	b	b	b	b	a	a	a	b	a	a	b	b	a	a
377	LG03	AX-89905024	13.086	na	84	94	0	0.56	1	-	NoMinorHom	SNP-SNP	a	a	a	b	b	a	a	b	b	a	a	b	a	a	b	a	b	b	b	b	a	b	a	b	b	b	b	a	a	a	b	a	a	b	b	a	a
378	LG03	AX-89809192	13.086	na	82	94	2	0.82	1	-	NoMinorHom	F1D	a	a	a	b	b	a	a	b	b	a	a	b	a	a	b	a	b	b	b	b	a	b	a	b	b	b	b	a	a	a	b	a	a	b	b	a	a
379	LG03	AX-89780311	13.086	na	84	94	0	0.56	1	-	NoMinorHom	SNP	a	a	a	b	b	a	a	b	b	a	a	b	a	a	b	a	b	b	b	b	a	b	a	b	b	b	b	a	a	a	b	a	a	b	b	a	a
380	LG03	AX-89875628	13.086	na	84	94	0	0.56	1	-	NoMinorHom	SNP	a	a	a	b	b	a	a	b	b	a	a	b	a	a	b	a	b	b	b	b	a	b	a	b	b	b	b	a	a	a	b	a	a	b	b	a	a
381	LG03	AX-89780487	15.977	na	83	95	0	0.81	1	-	NoMinorHom	SNP	a	a	a	b	b	a	a	b	b	a	a	b	a	a	b	a	b	b	b	b	a	b	a	b	b	b	b	a	a	a	b	a	a	b	b	a	a
382	LG03	AX-89875891	15.977	na	83	95	0	0.81	1	-	NoMinorHom	SNP	a	a	a	b	b	a	a	b	b	a	a	b	a	a	b	a	b	b	b	b	a	b	a	b	b	b	b	a	a	a	b	a	a	b	b	a	a
383	LG03	AX-89818701	15.977	na	82	95	1	0.95	1	-	NoMinorHom	SNP	a	a	a	b	b	a	a	b	b	a	a	b	a	a	b	a	b	b	b	b	a	b	a	b	b	b	b	a	a	a	b	-	a	b	b	a	a
384	LG03	AX-89780499	15.977	na	83	93	2	0.57	1	-	NoMinorHom	SNP	a	a	a	b	b	a	a	b	b	a	a	b	a	a	b	a	b	b	b	b	a	b	a	b	b	b	b	a	a	a	-	a	a	b	b	a	a
385	LG03	AX-89875831	15.977	na	83	94	1	0.68	1	-	NoMinorHom	SNP	a	a	a	b	b	a	a	b	b	a	a	b	a	a	b	a	b	b	b	b	a	b	a	b	b	b	b	a	a	a	b	a	a	b	b	a	a
386	LG03	AX-89875902	16.542	na	82	96	0	1.1	1	-	NoMinorHom	SNP	a	a	a	b	b	a	a	b	b	a	a	b	a	a	b	a	b	b	b	b	a	b	a	b	b	b	b	a	a	a	b	a	a	b	b	a	a
387	LG03	AX-89904300	16.542	na	81	95	2	1.11	1	-	NoMinorHom	SNP-SNP	a	a	a	b	b	a	a	b	b	a	a	b	a	a	b	a	b	b	b	b	a	b	a	b	b	b	b	a	a	a	b	a	a	b	b	a	a
388	LG03	AX-89818791	16.542	na	82	95	1	0.95	1	-	NoMinorHom	SNP	a	a	a	b	b	a	a	b	b	a	a	b	a	a	b	a	b	b	b	b	a	b	a	b	b	b	b	a	a	a	b	a	a	b	b	a	a
389	LG03	AX-89780602	17.107	na	81	97	0	1.44	1	-	NoMinorHom	SNP	a	a	a	b	b	a	a	b	b	a	a	b	a	a	b	a	b	b	b	b	a	b	a	b	b	b	b	a	a	a	b	a	a	b	b	a	a
390	LG03	AX-89865193	17.107	na	81	96	1	1.27	1	-	NoMinorHom	F1D	a	a	a	-	b	a	a	b	b	a	a	b	a	a	b	a	b	b	b	b	a	b	a	b	b	b	b	a	a	a	b	a	a	b	b	a	a
391	LG03	AX-89780645	18.243	na	83	95	0	0.81	1	-	NoMinorHom	SNP	a	a	a	b	b	a	a	b	b	a	a	b	a	a	b	a	b	b	b	b	a	b	a	b	b	b	b	a	a	a	b	a	a	b	b	a	a
392	LG03	AX-89876056	18.243	na	83	95	0	0.81	1	-	NoMinorHom	SNP	a	a	a	b	b	a	a	b	b	a	a	b	a	a	b	a	b	b	b	b	a	b	a	b	b	b	b	a	a	a	b	a	a	b	b	a	a
393	LG03	AX-89818882	18.243	na	83	95	0	0.81	1	-	NoMinorHom	SNP	a	a	a	b	b	a	a	b	b	a	a	b	a	a	b	a	b	b	b	b	a	b	a	b	b	b	b	a	a	a	b	a	a	b	b	a	a
394	LG03	AX-89904303	18.243	na	82	95	1	0.95	1	-	PolyHighResolution	SNP-SNP	a	a	a	b	b	a	a	b	b	a	a	b	a	a	b	a	b	b	b	b	a	b	a	b	b	b	b	a	a	-	b	a	a	b	b	a	a
395	LG03	AX-89818902	18.243	na	83	94	1	0.68	1	-	NoMinorHom	SNP	a	a	a	b	b	a	a	b	b	a	a	b	a	a	b	a	b	b	b	b	a	b	a	b	b	b	b	a	a	a	b	a	a	b	b	a	a
396	LG03	AX-89819061	19.38	na	85	93	0	0.36	1	-	NoMinorHom	SNP	a	a	a	b	b	a	a	b	b	a	a	b	a	a	b	a	b	a	b	b	a	b	a	b	b	b	b	a	a	a	b	a	a	b	b	a	a
397	LG03	AX-89780782	19.38	na	85	93	0	0.36	1	-	NoMinorHom	SNP	a	a	a	b	b	a	a	b	b	a	a	b	a	a	b	a	b	a	b	b	a	b	a	b	b	b	b	a	a	a	b	a	a	b	b	a	a
398	LG03	AX-89876182	19.38	na	85	93	0	0.36	1	-	NoMinorHom	SNP	a	a	a	b	b	a	a	b	b	a	a	b	a	a	b	a	b	a	b	b	a	b	a	b	b	b	b	a	a	a	b	a	a	b	b	a	a
399	LG03	AX-89854711	19.38	na	85	93	0	0.36	1	-	NoMinorHom	mSNP	a	a	a	b	b	a	a	b	b	a	a	b	a	a	b	a	b	a	b	b	a	b	a	b	b	b	b	a	a	a	b	a	a	b	b	a	a
400	LG03	AX-89806552	19.38	na	85	93	0	0.36	1	-	NoMinorHom	Indel	a	a	a	b	b	a	a	b	b	a	a	b	a	a	b	a	b	a	b	b	a	b	a	b	b	b	b	a	a	a	b	a	a	b	b	a	a
401	LG03	AX-89819094	19.38	na	85	93	0	0.36	1	-	PolyHighResolution	SNP	a	a	a	b	b	a	a	b	b	a	a	b	a	a	b	a	b	a	b	b	a	b	a	b	b	b	b	a	a	a	b	a	a	b	b	a	a
402	LG03	AX-89819092	19.38	na	85	93	0	0.36	1	-	NoMinorHom	SNP	a	a	a	b	b	a	a	b	b	a	a	b	a	a	b	a	b	a	b	b	a	b	a	b	b	b	b	a	a	a	b	a	a	b	b	a	a
403	LG03	AX-89819133	19.945	na	84	94	0	0.56	1	-	NoMinorHom	SNP	a	a	a	b	b	a	a	b	b	a	a	b	a	a	b	a	b	a	b	b	a	b	a	b	b	b	b	a	a	a	b	a	a	b	b	a	a
404	LG03	AX-89803378	19.945	na	84	94	0	0.56	1	-	NoMinorHom	Indel	a	a	a	b	b	a	a	b	b	a	a	b	a	a	b	a	b	a	b	b	a	b	a	b	b	b	b	a	a	a	b	a	a	b	b	a	a
405	LG03	AX-89819165	21.081	na	84	94	0	0.56	1	-	NoMinorHom	SNP	a	a	a	b	b	a	a	b	b	a	a	b	a	a	b	a	b	a	b	b	a	b	a	b	b	b	b	a	a	a	b	a	a	b	b	a	a
406	LG03	AX-89780831	21.081	na	84	93	1	0.46	1	-	NoMinorHom	SNP	a	a	a	b	b	a	a	b	b	a	a	b	a	a	b	a	b	a	b	b	a	b	a	b	b	b	b	a	a	a	b	a	a	b	b	a	a
407	LG03	AX-89798558	22.217	na	86	92	0	0.2	1	-	NoMinorHom	SNP	a	a	a	b	b	a	a	b	b	a	a	b	a	a	b	a	b	a	b	b	a	a	a	b	b	b	b	a	a	a	b	a	a	b	b	a	a
408	LG03	AX-89798443	23.354	na	84	94	0	0.56	1	-	NoMinorHom	SNP	a	a	a	b	b	a	a	b	b	a	a	b	a	a	b	a	b	a	b	b	a	a	a	b	b	b	b	a	a	a	b	a	b	b	b	a	a
409	LG03	AX-89798447	23.354	na	84	94	0	0.56	1	-	NoMinorHom	SNP	a	a	a	b	b	a	a	b	b	a	a	b	a	a	b	a	b	a	b	b	a	a	a	b	b	b	b	a	a	a	b	a	b	b	b	a	a
410	LG03	AX-89841425	23.354	na	84	94	0	0.56	1	-	NoMinorHom	SNP	a	a	a	b	b	a	a	b	b	a	a	b	a	a	b	a	b	a	b	b	a	a	a	b	b	b	b	a	a	a	b	a	b	b	b	a	a
411	LG03	AX-89898606	23.354	na	84	94	0	0.56	1	-	NoMinorHom	SNP	a	a	a	b	b	a	a	b	b	a	a	b	a	a	b	a	b	a	b	b	a	a	a	b	b	b	b	a	a	a	b	a	b	b	b	a	a
412	LG03	AX-89798353	23.919	na	83	95	0	0.81	1	-	NoMinorHom	SNP	a	a	a	b	b	a	a	b	b	a	a	b	a	a	b	a	b	a	b	b	a	a	a	b	b	b	b	a	a	a	b	a	b	b	b	a	a
413	LG03	AX-89808450	23.919	na	82	93	3	0.69	1	-	NoMinorHom	Indel	a	a	a	b	b	a	a	b	b	a	a	b	a	a	b	a	b	a	b	b	a	a	a	b	b	b	b	a	a	a	b	a	b	b	b	a	a
414	LG03	AX-89898503	23.919	na	83	95	0	0.81	1	-	NoMinorHom	SNP	a	a	a	b	b	a	a	b	b	a	a	b	a	a	b	a	b	a	b	b	a	a	a	b	b	b	b	a	a	a	b	a	b	b	b	a	a
415	LG03	AX-89873591	23.919	na	83	95	0	0.81	1	-	NoMinorHom	SNP	a	a	a	b	b	a	a	b	b	a	a	b	a	a	b	a	b	a	b	b	a	a	a	b	b	b	b	a	a	a	b	a	b	b	b	a	a
416	LG03	AX-89841316	23.919	na	83	95	0	0.81	1	-	NoMinorHom	SNP	a	a	a	b	b	a	a	b	b	a	a	b	a	a	b	a	b	a	b	b	a	a	a	b	b	b	b	a	a	a	b	a	b	b	b	a	a
417	LG03	AX-89898564	23.919	na	82	94	2	0.82	1	-	NoMinorHom	SNP	a	a	a	b	b	-	a	b	b	a	a	b	a	a	b	a	b	a	b	b	a	a	a	b	b	b	b	a	a	a	b	a	b	b	b	a	a
418	LG03	AX-89778805	23.919	na	83	95	0	0.81	1	-	NoMinorHom	SNP	a	a	a	b	b	a	a	b	b	a	a	b	a	a	b	a	b	a	b	b	a	a	a	b	b	b	b	a	a	a	b	a	b	b	b	a	a
419	LG03	AX-89816501	24.484	na	82	96	0	1.1	1	-	NoMinorHom	SNP	a	a	a	b	b	a	a	b	b	a	a	b	a	a	b	a	b	a	b	b	a	a	a	b	b	b	b	a	a	a	b	a	b	b	b	a	a
420	LG03	AX-89903102	24.484	na	82	96	0	1.1	1	-	PolyHighResolution	SNP	a	a	a	b	b	a	a	b	b	a	a	b	a	a	b	a	b	a	b	b	a	a	a	b	b	b	b	a	a	a	b	a	b	b	b	a	a
421	LG03	AX-89806348	24.484	na	82	96	0	1.1	1	-	NoMinorHom	Indel	a	a	a	b	b	a	a	b	b	a	a	b	a	a	b	a	b	a	b	b	a	a	a	b	b	b	b	a	a	a	b	a	b	b	b	a	a
422	LG03	AX-89910197	25.049	na	83	95	0	0.81	1	-	NoMinorHom	mSNP	a	a	a	b	b	a	a	b	b	a	a	b	a	a	b	a	b	a	b	b	a	a	a	b	b	b	b	a	a	a	b	a	b	b	b	a	a
423	LG03	AX-89778869	26.763	na	84	94	0	0.56	1	-	NoMinorHom	SNP	a	a	a	b	b	a	a	b	b	a	a	b	a	a	b	a	b	a	b	b	a	a	a	b	b	b	b	a	a	a	b	a	b	b	b	a	a
424	LG03	AX-89816588	27.328	na	83	95	0	0.81	1	-	NoMinorHom	SNP	a	a	a	b	b	a	a	b	b	a	a	b	a	a	b	a	b	a	b	b	a	a	a	b	b	b	b	a	a	a	b	a	b	b	b	b	a
425	LG03	AX-89816571	27.328	na	83	95	0	0.81	1	-	NoMinorHom	SNP	a	a	a	b	b	a	a	b	b	a	a	b	a	a	b	a	b	a	b	b	a	a	a	b	b	b	b	a	a	a	b	a	b	b	b	b	a
426	LG03	AX-89778979	28.465	na	85	92	1	0.28	1	-	NoMinorHom	SNP	a	a	a	b	b	a	a	b	b	a	a	b	a	a	b	a	b	a	b	b	a	a	a	b	-	b	b	a	a	a	b	a	b	b	b	b	a
427	LG03	AX-89779110	28.465	na	85	93	0	0.36	1	-	NoMinorHom	SNP	a	a	a	b	b	a	a	b	b	a	a	b	a	a	b	a	b	a	b	b	a	a	a	b	b	b	b	a	a	a	b	a	b	b	b	b	a
428	LG03	AX-89779109	29.03	na	86	92	0	0.2	1	-	NoMinorHom	SNP	a	a	a	b	b	a	a	b	b	a	a	b	a	a	b	a	b	a	b	b	a	a	a	b	b	b	b	a	a	a	b	a	b	b	b	b	a
429	LG03	AX-89817020	31.329	na	82	96	0	1.1	1	-	NoMinorHom	SNP	a	b	a	b	b	b	a	b	b	a	a	b	a	a	b	a	b	a	b	b	a	a	a	b	b	b	b	a	a	a	b	a	b	b	b	b	a
430	LG03	AX-89817122	33.043	na	81	97	0	1.44	1	-	NoMinorHom	SNP	a	b	a	b	b	b	a	b	b	a	a	b	a	a	b	a	b	a	b	b	a	a	a	b	b	b	b	a	a	a	b	a	b	b	b	b	a
431	LG03	AX-89846963	33.608	na	80	98	0	1.82	1	-	PolyHighResolution	SNP-SNP	a	b	a	b	b	b	b	b	b	a	a	b	a	a	b	a	b	a	b	b	a	a	a	b	b	b	b	a	a	a	b	a	b	b	b	b	a
432	LG03	AX-89779280	33.608	na	80	98	0	1.82	1	-	NoMinorHom	SNP	a	b	a	b	b	b	b	b	b	a	a	b	a	a	b	a	b	a	b	b	a	a	a	b	b	b	b	a	a	a	b	a	b	b	b	b	a
433	LG03	AX-89779289	34.173	na	79	94	5	1.3	1	-	NoMinorHom	SNP	a	b	a	b	-	b	b	b	b	a	-	b	a	a	b	-	b	a	b	b	a	a	a	b	b	b	b	a	a	a	b	a	b	b	b	b	a
434	LG03	AX-89873552	34.738	na	82	96	0	1.1	1	-	NoMinorHom	SNP	a	b	a	b	b	b	b	b	b	a	a	b	a	a	b	a	b	a	b	b	a	a	a	b	b	b	b	a	a	a	b	a	b	b	b	b	a
435	LG03	AX-89778754	34.738	na	82	96	0	1.1	1	-	NoMinorHom	SNP	a	b	a	b	b	b	b	b	b	a	a	b	a	a	b	a	b	a	b	b	a	a	a	b	b	b	b	a	a	a	b	a	b	b	b	b	a
436	LG03	AX-89873504	35.303	na	83	95	0	0.81	1	-	NoMinorHom	SNP	a	b	a	b	b	b	a	b	b	a	a	b	a	a	b	a	b	a	b	b	a	a	a	b	b	b	b	a	a	a	b	a	b	b	b	b	a
437	LG03	AX-89779098	38.194	na	84	94	0	0.56	1	-	NoMinorHom	SNP	a	b	a	b	b	b	a	b	b	a	a	b	a	a	b	a	b	a	b	b	a	a	a	b	b	b	b	a	a	a	b	a	b	b	b	b	a
438	LG03	AX-89803128	38.194	na	84	92	2	0.36	1	-	NoMinorHom	Indel	a	b	a	b	b	b	a	b	b	a	a	b	a	a	b	a	b	a	b	b	a	a	a	b	b	b	b	a	a	a	-	a	-	b	b	b	a
439	LG03	AX-89779049	38.194	na	84	94	0	0.56	1	-	NoMinorHom	SNP	a	b	a	b	b	b	a	b	b	a	a	b	a	a	b	a	b	a	b	b	a	a	a	b	b	b	b	a	a	a	b	a	b	b	b	b	a
440	LG03	AX-89816172	38.759	na	85	93	0	0.36	1	-	PolyHighResolution	SNP	a	b	a	a	b	b	a	b	b	a	a	b	a	a	b	a	b	a	b	b	a	a	a	b	b	b	b	a	a	a	b	a	b	b	b	b	a
441	LG03	AX-89904104	38.759	na	84	93	1	0.46	1	-	NoMinorHom	SNP-SNP	a	b	a	a	b	b	a	b	b	a	a	b	a	a	b	a	b	a	b	b	a	a	a	b	b	b	b	a	a	a	b	a	b	b	b	b	a
442	LG03	AX-89846379	38.759	na	85	93	0	0.36	1	-	NoMinorHom	SNP	a	b	a	a	b	b	a	b	b	a	a	b	a	a	b	a	b	a	b	b	a	a	a	b	b	b	b	a	a	a	b	a	b	b	b	b	a
443	LG03	AX-89816900	38.759	na	85	90	3	0.14	1	-	NoMinorHom	SNP	a	b	a	a	-	b	a	b	b	a	a	b	a	a	b	a	b	a	b	b	a	a	a	b	b	b	b	a	a	a	b	a	b	b	b	b	a
444	LG03	AX-89802678	38.759	na	85	93	0	0.36	1	-	NoMinorHom	SNP	a	b	a	a	b	b	a	b	b	a	a	b	a	a	b	a	b	a	b	b	a	a	a	b	b	b	b	a	a	a	b	a	b	b	b	b	a
445	LG03	AX-89778602	38.759	na	85	93	0	0.36	1	-	NoMinorHom	SNP	a	b	a	a	b	b	a	b	b	a	a	b	a	a	b	a	b	a	b	b	a	a	a	b	b	b	b	a	a	a	b	a	b	b	b	b	a
446	LG03	AX-89811571	38.759	na	85	93	0	0.36	1	-	NoMinorHom	SNP-in-Ins	a	b	a	a	b	b	a	b	b	a	a	b	a	a	b	a	b	a	b	b	a	a	a	b	b	b	b	a	a	a	b	a	b	b	b	b	a
447	LG03	AX-89816943	39.896	na	83	95	0	0.81	1	-	NoMinorHom	SNP	a	b	a	a	b	b	a	b	b	a	b	b	a	a	b	a	b	a	b	b	a	a	a	b	b	b	b	a	a	a	b	a	b	b	b	b	a
448	LG03	AX-89816994	40.46	na	82	96	0	1.1	1	-	NoMinorHom	SNP	a	b	a	a	b	b	a	b	b	a	b	b	a	a	b	a	b	a	b	b	a	a	a	b	b	b	b	a	a	a	b	a	b	b	b	b	a
449	LG03	AX-89816968	40.46	na	82	96	0	1.1	1	-	NoMinorHom	SNP	a	b	a	a	b	b	a	b	b	a	b	b	a	a	b	a	b	a	b	b	a	a	a	b	b	b	b	a	a	a	b	a	b	b	b	b	a
450	LG03	AX-89817003	40.46	na	82	96	0	1.1	1	-	NoMinorHom	SNP	a	b	a	a	b	b	a	b	b	a	b	b	a	a	b	a	b	a	b	b	a	a	a	b	b	b	b	a	a	a	b	a	b	b	b	b	a
451	LG03	AX-89873002	41.597	na	82	96	0	1.1	1	-	NoMinorHom	SNP	a	b	a	a	b	b	a	b	b	a	b	b	a	a	b	a	b	a	b	b	a	a	a	b	b	b	b	a	a	a	b	a	b	b	b	b	a
452	LG03	AX-89846769	41.597	na	82	96	0	1.1	1	-	PolyHighResolution	SNP-SNP	a	b	a	a	b	b	a	b	b	a	b	b	a	a	b	a	b	a	b	b	a	a	a	b	b	b	b	a	a	a	b	a	b	b	b	b	a
453	LG03	AX-89873001	41.597	na	82	96	0	1.1	1	-	NoMinorHom	SNP	a	b	a	a	b	b	a	b	b	a	b	b	a	a	b	a	b	a	b	b	a	a	a	b	b	b	b	a	a	a	b	a	b	b	b	b	a
454	LG03	AX-89873235	44.488	na	81	97	0	1.44	1	-	NoMinorHom	SNP	a	b	b	a	b	b	a	b	b	a	b	b	a	b	b	a	b	a	b	a	a	a	a	b	b	b	b	a	a	a	b	a	b	b	b	b	a
455	LG03	AX-89816126	44.488	na	81	97	0	1.44	1	-	NoMinorHom	SNP	a	b	b	a	b	b	a	b	b	a	b	b	a	b	b	a	b	a	b	a	a	a	a	b	b	b	b	a	a	a	b	a	b	b	b	b	a
456	LG03	AX-89873231	44.488	na	81	97	0	1.44	1	-	NoMinorHom	SNP	a	b	b	a	b	b	a	b	b	a	b	b	a	b	b	a	b	a	b	a	a	a	a	b	b	b	b	a	a	a	b	a	b	b	b	b	a
457	LG03	AX-89816065	45.053	na	82	96	0	1.1	1	-	NoMinorHom	SNP	a	b	b	a	b	b	a	b	b	a	b	b	a	b	b	a	b	a	b	a	a	a	a	b	b	b	b	a	a	a	b	a	b	b	b	b	a
458	LG03	AX-89778508	45.053	na	82	96	0	1.1	1	-	NoMinorHom	SNP	a	b	b	a	b	b	a	b	b	a	b	b	a	b	b	a	b	a	b	a	a	a	a	b	b	b	b	a	a	a	b	a	b	b	b	b	a
459	LG03	AX-89816088	45.053	na	82	96	0	1.1	1	-	PolyHighResolution	SNP	a	b	b	a	b	b	a	b	b	a	b	b	a	b	b	a	b	a	b	a	a	a	a	b	b	b	b	a	a	a	b	a	b	b	b	b	a
460	LG03	AX-89787763	45.053	na	82	96	0	1.1	1	-	PolyHighResolution	SNP	a	b	b	a	b	b	a	b	b	a	b	b	a	b	b	a	b	a	b	a	a	a	a	b	b	b	b	a	a	a	b	a	b	b	b	b	a
461	LG03	AX-89778509	45.053	na	82	96	0	1.1	1	-	NoMinorHom	SNP	a	b	b	a	b	b	a	b	b	a	b	b	a	b	b	a	b	a	b	a	a	a	a	b	b	b	b	a	a	a	b	a	b	b	b	b	a
462	LG03	AX-89816113	45.053	na	82	96	0	1.1	1	-	NoMinorHom	SNP	a	b	b	a	b	b	a	b	b	a	b	b	a	b	b	a	b	a	b	a	a	a	a	b	b	b	b	a	a	a	b	a	b	b	b	b	a
463	LG03	AX-89779455	46.767	na	83	95	0	0.81	1	-	NoMinorHom	SNP	a	b	b	a	b	b	a	b	b	a	b	b	a	b	b	a	b	a	b	a	a	a	a	b	b	b	b	a	a	a	b	a	b	b	b	b	a
464	LG03	AX-89779460	46.767	na	83	95	0	0.81	1	-	NoMinorHom	SNP	a	b	b	a	b	b	a	b	b	a	b	b	a	b	b	a	b	a	b	a	a	a	a	b	b	b	b	a	a	a	b	a	b	b	b	b	a
465	LG03	AX-89780928	47.904	na	83	95	0	0.81	1	-	NoMinorHom	SNP	a	b	b	a	b	b	a	b	b	a	b	b	a	b	b	a	b	a	b	a	a	a	a	b	b	b	b	a	a	a	b	a	b	b	b	b	a
466	LG03	AX-89815816	47.904	na	83	95	0	0.81	1	-	NoMinorHom	SNP	a	b	b	a	b	b	a	b	b	a	b	b	a	b	b	a	b	a	b	a	a	a	a	b	b	b	b	a	a	a	b	a	b	b	b	b	a
467	LG03	AX-89815991	49.04	na	83	95	0	0.81	1	-	NoMinorHom	SNP	a	b	b	a	b	b	a	b	b	a	b	b	a	b	b	a	b	a	b	a	a	a	a	b	b	b	b	a	a	a	b	a	b	b	b	b	a
468	LG03	AX-89785157	51.339	na	85	92	1	0.28	1	-	NoMinorHom	SNP	a	b	b	a	b	b	a	b	b	a	b	b	a	b	b	a	b	a	b	a	a	a	a	b	b	b	b	a	a	a	b	a	b	b	b	b	a
469	LG03	AX-89779515	51.904	na	84	93	1	0.46	1	-	NoMinorHom	SNP	a	b	b	a	b	b	a	b	b	a	b	b	a	b	b	a	b	a	b	a	b	a	a	b	b	b	b	a	a	a	b	a	b	b	b	b	a
470	LG03	AX-89873064	51.904	na	84	94	0	0.56	1	-	NoMinorHom	SNP	a	b	b	a	b	b	a	b	b	a	b	b	a	b	b	a	b	a	b	a	b	a	a	b	b	b	b	a	a	a	b	a	b	b	b	b	a
471	LG03	AX-89876293	52.469	na	83	95	0	0.81	1	-	NoMinorHom	SNP	a	b	b	a	b	b	a	b	b	a	b	b	a	b	b	a	b	a	b	a	b	a	a	b	b	b	b	a	a	a	b	a	b	b	b	b	a
472	LG03	AX-89874597	52.469	na	83	93	2	0.57	1	-	NoMinorHom	SNP	a	b	b	a	b	b	a	b	b	a	b	b	a	b	b	a	b	a	b	a	b	a	a	b	b	b	b	a	a	a	b	a	b	b	b	b	a
473	LG04	AX-89847200	0	0	85	93	0	0.36	1	-	NoMinorHom	SNP-SNP	b	a	b	b	b	a	a	a	b	a	b	b	b	a	a	a	b	a	a	a	a	b	a	b	a	b	a	b	b	b	a	a	b	b	b	a	a
474	LG04	AX-89778443	0.568	0.565	82	90	6	0.37	1	-	NoMinorHom	SNP	b	a	b	b	b	a	a	a	b	a	b	b	b	a	a	a	b	a	a	a	a	b	a	b	a	b	a	b	b	b	a	a	b	b	b	a	a
475	LG04	AX-89779519	0.568	0.565	84	94	0	0.56	1	-	NoMinorHom	SNP	b	a	b	b	b	a	a	a	b	a	b	b	b	a	a	a	b	a	a	a	a	b	a	b	a	b	a	b	b	b	a	a	b	b	b	a	a
476	LG04	AX-89873133	0.568	0.565	84	94	0	0.56	1	-	NoMinorHom	SNP	b	a	b	b	b	a	a	a	b	a	b	b	b	a	a	a	b	a	a	a	a	b	a	b	a	b	a	b	b	b	a	a	b	b	b	a	a
477	LG04	AX-89780882	0.568	0.565	84	94	0	0.56	1	-	NoMinorHom	SNP	b	a	b	b	b	a	a	a	b	a	b	b	b	a	a	a	b	a	a	a	a	b	a	b	a	b	a	b	b	b	-	a	b	b	b	a	a
478	LG04	AX-89847808	0.568	0.889	84	89	5	0.14	1	-	PolyHighResolution	SNP-SNP	b	a	b	b	b	a	a	a	b	a	b	b	b	a	a	a	b	a	a	a	a	b	a	b	a	b	a	b	b	b	a	a	b	b	b	a	a
479	LG04	AX-89907242	0.568	1.128	85	93	0	0.36	1	-	NoMinorHom	mSNP	b	a	b	b	b	a	a	a	b	a	b	b	b	a	a	a	b	a	a	a	a	b	a	b	a	b	a	b	b	b	a	a	b	b	b	a	a
480	LG04	AX-89860457	0.568	1.128	85	93	0	0.36	1	-	NoMinorHom	Indel	b	a	b	b	b	a	a	a	b	a	b	b	b	a	a	a	b	a	a	a	a	b	a	b	a	b	a	b	b	b	a	a	b	b	-	a	a
481	LG04	AX-89876354	0.568	1.128	85	93	0	0.36	1	-	NoMinorHom	SNP	b	a	b	b	b	a	a	a	b	a	b	b	b	a	a	a	b	a	a	a	a	b	a	b	a	b	a	b	b	b	a	a	b	b	b	a	a
482	LG04	AX-89815857	0.568	1.128	85	93	0	0.36	1	-	NoMinorHom	SNP	b	a	b	b	b	a	a	a	b	a	b	b	b	a	a	a	b	a	a	a	a	b	a	b	a	b	a	b	b	b	a	a	b	b	b	a	a
483	LG04	AX-89778405	0.568	1.128	85	93	0	0.36	1	-	NoMinorHom	SNP	b	a	b	b	b	a	a	a	b	a	b	b	b	a	a	a	b	a	a	a	a	b	a	b	a	b	a	b	b	b	a	a	b	b	b	a	a
484	LG04	AX-89860454	0.568	1.128	85	93	0	0.36	1	-	NoMinorHom	Indel	b	a	b	b	b	a	a	a	b	a	b	b	b	a	a	a	b	a	a	a	a	b	a	b	a	b	a	b	b	b	a	a	b	b	b	a	a
485	LG04	AX-89780910	0.568	1.128	85	92	1	0.28	1	-	NoMinorHom	SNP	b	a	b	b	b	a	a	a	b	a	b	b	b	a	a	a	b	a	a	a	a	b	a	b	a	b	a	b	b	b	a	a	b	b	b	a	a
486	LG04	AX-89780907	0.568	1.128	84	93	1	0.46	1	-	NoMinorHom	SNP	b	a	b	b	b	a	a	a	b	a	b	b	b	a	a	a	b	a	a	a	a	b	a	b	a	b	a	b	b	b	a	a	b	b	b	a	a
487	LG04	AX-89876361	0.826	1.418	85	92	1	0.28	1	-	NoMinorHom	SNP	b	a	b	b	b	a	a	a	b	a	b	b	b	a	a	a	b	a	a	a	a	b	a	b	a	b	a	b	b	-	a	a	b	b	b	a	a
488	LG04	AX-89872953	1.135	1.692	86	92	0	0.2	1	-	NoMinorHom	SNP	b	a	b	b	b	a	a	a	b	a	b	b	b	a	a	a	b	a	a	a	a	b	a	b	a	b	a	b	b	a	a	a	b	b	b	a	a
489	LG04	AX-89860688	1.135	1.692	86	92	0	0.2	1	-	NoMinorHom	Indel	b	a	b	b	b	a	a	a	b	a	b	b	b	a	a	a	b	a	a	a	a	b	a	b	a	b	a	b	b	a	a	a	b	b	b	a	a
490	LG04	AX-89854091	1.135	1.692	86	92	0	0.2	1	-	NoMinorHom	mSNP	b	a	b	b	b	a	a	a	b	a	b	b	b	a	a	a	b	a	a	a	a	b	a	b	a	b	a	b	b	a	a	a	b	b	b	a	a
491	LG04	AX-89872950	1.135	2.257	85	93	0	0.36	1	-	NoMinorHom	SNP	b	a	b	b	b	a	a	a	b	a	b	b	b	a	a	a	b	a	a	a	a	b	a	b	a	b	a	b	b	a	a	a	b	b	b	a	a
492	LG04	AX-89802139	1.703	2.822	86	92	0	0.2	1	-	NoMinorHom	SNP	b	a	b	b	b	a	a	a	b	a	b	b	b	a	a	a	b	a	a	a	a	b	a	b	a	b	a	b	b	a	a	a	b	b	b	a	a
493	LG04	AX-89862790	1.703	2.822	86	92	0	0.2	1	-	NoMinorHom	Indel	b	a	b	b	b	a	a	a	b	a	b	b	b	a	a	a	b	a	a	a	a	b	a	b	a	b	a	b	b	a	a	a	b	b	b	a	a
494	LG04	AX-89910363	1.703	3.387	87	91	0	0.09	1	-	NoMinorHom	mSNP	b	a	b	b	b	a	a	a	b	a	b	b	b	a	a	a	b	a	a	a	a	b	a	b	a	b	a	b	b	a	a	a	b	b	b	a	a
495	LG04	AX-89817358	1.703	3.387	87	91	0	0.09	1	-	NoMinorHom	SNP	b	a	b	b	b	a	a	a	b	a	b	b	b	a	a	a	b	a	a	a	a	b	a	b	a	b	a	b	b	a	a	a	b	b	b	a	a
496	LG04	AX-89860472	2.271	3.952	88	90	0	0.02	1	-	NoMinorHom	Indel	b	a	b	b	b	a	a	a	b	a	b	b	b	a	a	a	b	a	a	a	a	b	a	b	a	b	a	b	b	a	a	a	b	b	b	a	a
497	LG04	AX-89816116	2.839	4.517	87	91	0	0.09	1	-	NoMinorHom	SNP	b	a	b	b	b	a	a	a	b	a	b	b	b	a	a	a	b	a	a	a	a	b	a	b	a	b	a	b	b	a	a	a	b	b	b	a	a
498	LG04	AX-89797477	3.408	5.653	86	91	1	0.14	1	-	NoMinorHom	SNP	b	a	b	b	b	a	a	a	b	a	b	b	b	a	a	a	b	a	a	a	a	b	a	b	a	b	a	b	b	a	a	a	b	b	b	a	a
499	LG04	AX-89873257	4.55	6.789	85	93	0	0.36	1	-	NoMinorHom	SNP	b	a	b	b	b	a	a	a	b	a	b	b	b	a	a	a	b	a	a	a	a	b	a	b	a	b	a	b	b	a	a	a	b	b	b	a	a
500	LG04	AX-89873266	4.55	6.789	85	93	0	0.36	1	-	NoMinorHom	SNP	b	a	b	b	b	a	a	a	b	a	b	b	b	a	a	a	b	a	a	a	a	b	a	b	a	b	a	b	b	a	a	a	b	b	b	a	a
501	LG04	AX-89860481	4.55	6.789	85	93	0	0.36	1	-	NoMinorHom	Indel	b	a	b	b	b	a	a	a	b	a	b	b	b	a	a	a	b	a	a	a	a	b	a	b	a	b	a	b	b	a	a	a	b	b	b	a	a
502	LG04	AX-89778608	5.119	7.354	84	94	0	0.56	1	-	NoMinorHom	SNP	b	a	b	b	b	a	a	a	b	a	b	b	b	a	a	b	b	a	a	a	a	b	a	b	a	b	a	b	b	a	a	a	b	b	b	a	a
503	LG04	AX-89803069	5.119	7.354	81	92	5	0.7	1	-	NoMinorHom	Indel	b	a	b	b	b	a	a	a	b	a	b	b	b	a	a	b	b	a	a	a	a	b	a	b	a	b	a	b	b	a	a	a	b	b	b	a	a
504	LG04	AX-89851008	6.262	8.491	86	92	0	0.2	1	-	NoMinorHom	mSNP	b	a	b	b	b	a	a	a	b	a	b	b	b	a	a	b	b	a	a	a	a	b	a	b	a	b	a	b	b	a	a	a	b	b	b	a	a
505	LG04	AX-89816958	6.262	9.056	87	91	0	0.09	1	-	NoMinorHom	SNP	b	a	b	b	b	a	a	a	b	a	b	b	b	a	a	b	b	a	a	a	a	b	a	b	a	b	a	b	b	a	a	a	b	b	b	a	a
506	LG04	AX-89874078	6.262	9.056	87	91	0	0.09	1	-	NoMinorHom	SNP	b	a	b	b	b	a	a	a	b	a	b	b	b	a	a	b	b	a	a	a	a	b	a	b	a	b	a	b	b	a	a	a	b	b	b	a	a
507	LG04	AX-89816815	7.986	11.355	85	93	0	0.36	1	-	NoMinorHom	SNP	b	a	b	b	b	a	a	a	b	a	b	b	b	a	a	b	b	a	a	a	a	b	a	b	a	b	a	b	b	a	a	a	b	b	b	a	a
508	LG04	AX-89779038	7.986	11.355	85	93	0	0.36	1	-	NoMinorHom	SNP	b	a	b	b	b	a	a	a	b	a	b	b	b	a	a	b	b	a	a	a	a	b	a	b	a	b	a	b	b	a	a	a	b	b	b	a	a
509	LG04	AX-89863981	8.554	11.92	84	92	2	0.36	1	-	PolyHighResolution	Indel	b	a	b	b	b	a	a	a	b	a	b	b	b	a	a	b	b	a	a	a	a	b	a	b	a	b	a	b	b	a	a	a	b	b	b	a	a
510	LG04	AX-89873516	11.462	14.811	85	93	0	0.36	1	-	NoMinorHom	SNP	b	a	b	b	b	a	a	a	b	a	b	b	b	a	a	b	b	a	a	a	a	b	a	b	a	b	a	b	b	a	b	a	b	b	b	a	a
511	LG04	AX-89846849	11.462	14.811	85	93	0	0.36	1	-	NoMinorHom	SNP-SNP	b	a	b	b	b	a	a	a	b	a	b	b	b	a	a	b	b	a	a	a	a	b	a	b	a	b	a	b	b	a	b	a	b	b	b	a	a
512	LG04	AX-89846954	11.462	14.811	85	93	0	0.36	1	-	NoMinorHom	SNP-SNP	b	a	b	b	b	a	a	a	b	a	b	b	b	a	a	b	b	a	a	a	a	b	a	b	a	b	a	b	b	a	b	a	b	b	b	a	a
513	LG04	AX-89874198	11.462	15.376	86	92	0	0.2	1	-	NoMinorHom	SNP	b	a	b	b	b	a	a	a	b	a	b	b	b	a	a	b	b	a	a	a	a	b	a	b	a	b	a	b	b	a	b	a	b	b	b	a	a
514	LG04	AX-89779293	11.462	15.376	86	92	0	0.2	1	-	NoMinorHom	SNP	b	a	b	b	b	a	a	a	b	a	b	b	b	a	a	b	b	a	a	a	a	b	a	b	a	b	a	b	b	a	b	a	b	b	b	a	a
515	LG04	AX-89817136	11.462	15.376	86	92	0	0.2	1	-	NoMinorHom	SNP	b	a	b	b	b	a	a	a	b	a	b	b	b	a	a	b	b	a	a	a	a	b	a	b	a	b	a	b	b	a	b	a	b	b	b	a	a
516	LG04	AX-89817095	11.462	15.376	86	92	0	0.2	1	-	NoMinorHom	SNP	b	a	b	b	b	a	a	a	b	a	b	b	b	a	a	b	b	a	a	a	a	b	a	b	a	b	a	b	b	a	b	a	b	b	b	a	a
517	LG04	AX-89867440	13.774	17.675	84	92	2	0.36	1	-	NoMinorHom	SNP-in-Ins	b	a	b	b	b	a	a	a	b	a	b	b	b	a	a	b	b	a	a	a	a	b	a	b	a	b	a	b	b	a	b	a	b	b	b	a	a
518	LG04	AX-89812289	13.774	17.675	86	92	0	0.2	1	-	NoMinorHom	Codon-based	b	a	b	b	b	a	a	a	b	a	b	b	b	a	a	b	b	a	a	a	a	b	a	b	a	b	a	b	b	a	b	a	b	b	b	a	a
519	LG04	AX-89779001	13.774	18.24	85	93	0	0.36	1	-	NoMinorHom	SNP	b	a	b	b	b	a	a	a	b	a	b	b	b	a	a	b	b	a	a	a	a	b	a	b	a	b	a	b	b	a	b	a	b	b	b	a	a
520	LG04	AX-89873741	16.682	21.131	86	92	0	0.2	1	-	NoMinorHom	SNP	b	a	b	b	b	a	a	a	b	a	b	b	b	a	a	b	b	a	a	a	a	b	a	b	a	b	a	b	b	a	b	a	b	b	b	a	a
521	LG04	AX-89778946	16.682	21.131	86	92	0	0.2	1	-	NoMinorHom	SNP	b	a	b	b	b	a	a	a	b	a	b	b	b	a	a	b	b	a	a	a	a	b	a	b	a	b	a	b	b	a	b	a	b	b	b	a	a
522	LG04	AX-89778930	17.25	21.696	85	93	0	0.36	1	-	NoMinorHom	SNP	b	a	b	b	b	a	a	a	b	a	b	b	b	a	a	b	b	a	a	a	a	b	a	b	a	b	a	b	b	a	b	a	b	b	b	a	a
523	LG04	AX-89915331	19.563	23.995	85	93	0	0.36	1	-	PolyHighResolution	mSNP	b	a	b	b	b	a	a	b	b	a	b	b	b	a	a	b	b	a	a	a	a	b	a	b	a	b	a	b	b	a	b	a	b	b	b	a	a
524	LG04	AX-89860506	19.563	23.995	85	93	0	0.36	1	-	NoMinorHom	Indel	b	a	b	b	b	a	a	b	b	a	b	b	b	a	a	b	b	a	a	a	a	b	a	b	a	b	a	b	b	a	b	a	b	b	b	a	a
525	LG04	AX-89798376	19.563	23.995	85	93	0	0.36	1	-	NoMinorHom	SNP	b	a	b	b	b	a	a	b	b	a	b	b	b	a	a	b	b	a	a	a	a	b	a	b	a	b	a	b	b	a	b	a	b	b	b	a	a
526	LG04	AX-89866614	19.563	23.995	85	93	0	0.36	1	-	NoMinorHom	F1D	b	a	b	b	b	a	a	b	b	a	b	b	b	a	a	b	b	a	a	a	a	b	a	b	a	b	a	b	b	a	b	a	b	b	b	a	a
527	LG04	AX-89778850	19.563	24.56	85	92	1	0.28	1	-	NoMinorHom	SNP	b	a	b	b	b	a	a	b	b	a	b	b	b	a	a	b	b	a	a	a	a	b	a	b	a	b	a	b	b	a	b	a	b	b	-	a	a
528	LG04	AX-89873605	19.563	24.56	86	92	0	0.2	1	-	NoMinorHom	SNP	b	a	b	b	b	a	a	b	b	a	b	b	b	a	a	b	b	a	a	a	a	b	a	b	a	b	a	b	b	a	b	a	b	b	b	a	a
529	LG04	AX-89805654	19.563	24.56	85	91	2	0.2	1	-	NoMinorHom	Indel	b	a	b	b	b	a	a	b	b	a	b	b	b	a	a	b	b	a	a	a	a	b	a	b	a	b	a	b	b	a	b	a	b	b	b	a	a
530	LG04	AX-89898643	20.131	25.125	87	91	0	0.09	1	-	NoMinorHom	SNP	b	a	b	b	b	a	a	b	b	a	b	b	b	a	a	b	b	a	a	a	a	b	a	b	a	b	a	b	b	a	b	a	b	a	b	a	a
531	LG04	AX-89798417	20.131	25.69	86	92	0	0.2	1	-	NoMinorHom	SNP	b	a	b	b	b	a	a	b	b	a	b	b	b	a	a	b	b	a	a	a	a	b	a	b	a	b	a	b	b	a	b	a	b	a	b	a	a
532	LG04	AX-89898618	20.154	25.696	85	92	1	0.28	1	-	NoMinorHom	SNP	b	a	b	b	b	a	a	b	b	a	b	b	b	a	a	b	b	a	a	a	a	b	a	b	a	b	a	b	b	a	b	a	b	a	b	a	a
533	LG04	AX-89906406	21.855	27.405	82	95	1	0.95	1	-	NoMinorHom	SNP-SNP	b	a	b	b	b	a	a	b	b	a	b	b	b	a	a	b	b	a	b	a	a	b	a	b	a	b	a	b	b	a	b	a	b	a	b	a	a
534	LG04	AX-89867036	23.579	29.119	83	84	11	0.01	1	-	NoMinorHom	SNP-in-Ins	b	a	b	b	a	a	a	b	b	a	b	b	b	a	a	b	a	a	b	a	a	b	a	b	a	b	a	b	b	a	-	a	b	a	b	a	a
535	LG04	AX-89876196	24.147	29.684	83	95	0	0.81	1	-	NoMinorHom	SNP	b	a	b	b	a	a	a	b	b	a	b	b	b	a	a	b	a	a	b	a	a	b	a	b	a	b	a	b	b	a	b	a	b	a	b	a	a
536	LG04	AX-89876154	24.147	29.684	83	95	0	0.81	1	-	NoMinorHom	SNP	b	a	b	b	a	a	a	b	b	a	b	b	b	a	a	b	a	a	b	a	a	b	a	b	a	b	a	b	b	a	b	a	b	a	b	a	a
537	LG04	AX-89803376	24.147	29.684	83	95	0	0.81	1	-	NoMinorHom	Indel	b	a	b	b	a	a	a	b	b	a	b	b	b	a	a	b	a	a	b	a	a	b	a	b	a	b	a	b	b	a	b	a	b	a	b	a	a
538	LG04	AX-89862766	24.147	29.684	83	95	0	0.81	1	-	NoMinorHom	Indel	b	a	b	b	a	a	a	b	b	a	b	b	b	a	a	b	a	a	b	a	a	b	a	b	a	b	a	b	b	a	b	a	b	a	b	a	a
539	LG04	AX-89876207	24.147	29.684	83	95	0	0.81	1	-	NoMinorHom	SNP	b	a	b	b	a	a	a	b	b	a	b	b	b	a	a	b	a	a	b	a	a	b	a	b	a	b	a	b	b	a	b	a	b	a	b	a	a
540	LG04	AX-89780783	24.147	29.684	83	95	0	0.81	1	-	NoMinorHom	SNP	b	a	b	b	a	a	a	b	b	a	b	b	b	a	a	b	a	a	b	a	a	b	a	b	a	b	a	b	b	a	b	a	b	a	b	a	a
541	LG04	AX-89819001	24.715	30.249	84	93	1	0.46	1	-	NoMinorHom	SNP	b	a	b	b	a	a	a	b	b	a	b	b	b	a	a	b	a	a	b	a	a	b	a	b	a	a	a	b	b	a	b	a	b	a	b	a	a
542	LG04	AX-89854682	28.226	33.739	84	94	0	0.56	1	-	NoMinorHom	mSNP	b	a	b	b	a	a	a	b	b	a	b	b	b	a	a	b	a	b	b	a	a	b	a	b	a	a	a	b	b	a	b	a	b	a	b	a	a
543	LG04	AX-89780529	28.794	34.304	85	93	0	0.36	1	-	NoMinorHom	SNP	b	a	b	b	a	a	a	b	b	a	b	b	b	a	a	b	a	b	b	-	a	b	a	b	a	a	a	b	b	a	b	a	b	a	b	a	a
544	LG04	AX-89818780	28.794	34.304	83	93	2	0.57	1	-	NoMinorHom	SNP	b	a	b	b	a	a	a	b	b	a	b	b	b	a	a	b	a	b	b	a	a	b	a	b	a	a	a	b	b	a	b	a	b	a	b	a	a
545	LG04	AX-89780585	28.794	34.869	86	92	0	0.2	1	-	NoMinorHom	SNP	b	a	b	b	a	a	a	b	b	a	b	b	b	a	a	b	a	b	b	a	a	b	a	b	a	a	a	b	b	a	b	a	b	a	b	a	a
546	LG04	AX-89780547	28.794	34.869	86	91	1	0.14	1	-	NoMinorHom	SNP	b	a	b	b	a	a	a	b	b	a	b	b	b	a	a	b	a	b	b	a	a	b	a	b	a	a	a	b	b	a	b	a	b	a	b	a	a
547	LG04	AX-89818608	31.106	37.168	86	92	0	0.2	1	-	NoMinorHom	SNP	b	a	b	b	a	a	b	b	b	a	b	b	b	a	a	b	a	b	b	a	a	b	a	b	a	a	a	a	b	a	b	a	b	a	b	a	a
548	LG04	AX-89818609	31.106	37.168	86	92	0	0.2	1	-	NoMinorHom	SNP	b	a	b	b	a	a	b	b	b	a	b	b	b	a	a	b	a	b	b	a	a	b	a	b	a	a	a	a	b	a	b	a	b	a	b	a	a
549	LG04	AX-89780405	31.106	37.168	86	92	0	0.2	1	-	NoMinorHom	SNP	b	a	b	b	a	a	b	b	b	a	b	b	b	a	a	b	a	b	b	a	a	b	a	b	a	a	a	a	b	a	b	a	b	a	b	a	a
550	LG04	AX-89875743	31.106	37.168	86	92	0	0.2	1	-	NoMinorHom	SNP	b	a	b	b	a	a	b	b	b	a	b	b	b	a	a	b	a	b	b	a	a	b	a	b	a	a	a	a	b	a	b	a	b	a	b	a	a
551	LG04	AX-89780379	31.674	37.733	82	93	3	0.69	1	-	NoMinorHom	SNP	b	a	b	b	a	a	b	b	b	a	b	b	b	a	a	b	a	b	b	a	a	b	b	b	a	a	a	a	b	a	b	a	b	a	b	a	a
552	LG04	AX-89867532	31.674	37.733	85	93	0	0.36	1	-	NoMinorHom	SNP-in-Ins	b	a	b	b	a	a	b	b	b	a	b	b	b	a	a	b	a	b	b	a	a	b	b	b	a	a	a	a	b	a	b	a	b	a	b	a	a
553	LG04	AX-89780388	31.674	37.733	85	93	0	0.36	1	-	NoMinorHom	SNP	b	a	b	b	a	a	b	b	b	a	b	b	b	a	a	b	a	b	b	a	a	b	b	b	a	a	a	a	b	a	b	a	b	a	b	a	a
554	LG04	AX-89780278	33.399	39.447	84	93	1	0.46	1	-	NoMinorHom	SNP	b	a	b	b	a	b	b	b	b	a	b	b	b	a	a	b	a	b	b	a	a	b	b	b	a	a	a	a	b	a	b	a	a	a	b	a	a
555	LG04	AX-89818380	33.967	40.012	85	93	0	0.36	1	-	NoMinorHom	SNP	b	a	b	b	a	b	b	b	b	a	b	b	b	a	a	b	a	b	b	a	a	b	b	b	a	a	a	a	b	a	b	a	a	a	b	a	a
556	LG04	AX-89875526	33.967	40.012	85	89	4	0.09	1	-	NoMinorHom	SNP	b	a	b	b	a	b	b	b	b	a	b	b	b	a	a	b	a	b	b	a	a	b	b	b	a	a	a	a	b	a	b	a	a	a	b	a	a
557	LG04	AX-89875437	34.23	40.012	84	93	1	0.46	1	-	PolyHighResolution	SNP	b	a	b	b	a	b	b	b	b	a	b	b	b	a	a	b	a	b	b	a	a	b	b	b	a	a	a	a	b	a	b	a	a	a	b	a	a
558	LG04	AX-89818390	33.967	40.012	85	93	0	0.36	1	-	NoMinorHom	SNP	b	a	b	b	a	b	b	b	b	a	b	b	b	a	a	b	a	b	b	a	a	b	b	b	a	a	a	a	b	a	b	a	a	a	b	a	a
559	LG04	AX-89847101	33.967	40.577	84	94	0	0.56	1	-	PolyHighResolution	SNP-SNP	b	a	b	b	a	b	b	b	b	a	b	b	b	a	a	b	a	b	b	a	a	b	b	b	a	a	a	a	b	a	b	a	a	a	b	a	a
560	LG04	AX-89875567	33.967	40.577	84	94	0	0.56	1	-	NoMinorHom	SNP	b	a	b	b	a	b	b	b	b	a	b	b	b	a	a	b	a	b	b	a	a	b	b	b	a	a	a	a	b	a	b	a	a	a	b	a	a
561	LG04	AX-89907129	34.534	41.142	83	95	0	0.81	1	-	NoMinorHom	mSNP	b	a	b	b	a	b	b	b	b	a	b	b	b	a	a	b	a	b	b	a	a	b	b	b	a	a	a	a	b	a	b	a	a	a	b	a	a
562	LG04	AX-89841529	36.846	43.442	81	97	0	1.44	1	-	NoMinorHom	SNP	b	a	b	b	a	b	b	b	b	a	b	b	b	a	a	b	a	b	b	a	a	b	b	b	a	a	a	a	b	a	b	a	a	a	b	a	a
563	LG04	AX-89875155	36.846	43.442	81	97	0	1.44	1	-	NoMinorHom	SNP	b	a	b	b	a	b	b	b	b	a	b	b	b	a	a	b	a	b	b	a	a	b	b	b	a	a	a	a	b	a	b	a	a	a	b	a	a
564	LG04	AX-89779894	36.846	44.007	82	96	0	1.1	1	-	NoMinorHom	SNP	b	a	b	b	a	b	b	b	b	a	b	b	b	a	a	b	a	b	b	a	a	b	b	b	a	a	a	a	b	a	b	a	a	a	b	a	a
565	LG04	AX-89779885	37.989	45.143	84	94	0	0.56	1	-	NoMinorHom	SNP	b	a	b	b	a	b	b	b	b	a	b	a	b	a	a	b	a	b	b	a	a	b	b	b	a	a	a	a	b	a	b	a	a	a	b	a	a
566	LG04	AX-89817956	38.557	45.708	85	93	0	0.36	1	-	NoMinorHom	SNP	b	a	b	b	a	b	b	b	b	a	b	a	b	a	a	b	a	b	b	a	a	b	b	b	a	a	a	a	b	a	b	a	a	a	b	a	a
567	LG04	AX-89793073	39.125	46.273	86	92	0	0.2	1	-	NoMinorHom	SNP	b	a	b	b	a	b	b	b	b	a	b	a	b	a	a	b	a	b	b	a	a	b	b	b	a	a	a	a	b	a	b	a	a	a	b	a	a
568	LG04	AX-89816911	42.033	49.164	85	91	2	0.2	1	-	NoMinorHom	SNP	a	b	b	b	a	b	b	b	b	a	b	a	b	a	a	b	a	b	b	a	a	b	b	b	a	a	a	a	b	a	b	a	a	a	b	a	a
569	LG04	AX-89817251	44.346	51.463	87	91	0	0.09	1	-	NoMinorHom	SNP	a	b	b	b	a	b	b	b	b	a	a	a	b	b	a	b	a	b	b	a	a	b	b	b	a	a	a	a	b	a	b	a	a	a	b	a	a
570	LG04	AX-89817449	44.346	51.463	87	90	1	0.05	1	-	NoMinorHom	SNP	a	b	b	b	a	b	b	b	b	a	a	a	b	b	a	b	a	b	b	a	a	b	b	b	a	a	a	a	b	a	b	a	a	a	b	a	a
571	LG04	AX-89779570	45.489	52.6	89	89	0	0	1	-	NoMinorHom	SNP	a	b	b	b	a	b	b	b	b	a	a	a	b	b	a	b	a	b	b	a	a	b	b	b	a	a	a	a	b	a	b	a	a	a	b	a	a
572	LG04	AX-89779572	45.489	52.6	89	89	0	0	1	-	NoMinorHom	SNP	a	b	b	b	a	b	b	b	b	a	a	a	b	b	a	b	a	b	b	a	a	b	b	b	a	a	a	a	b	a	b	a	a	a	b	a	a
573	LG04	AX-89816245	45.489	53.165	88	90	0	0.02	1	-	NoMinorHom	SNP	a	b	b	b	a	b	b	b	b	a	a	a	b	b	a	b	a	b	b	a	a	b	b	b	a	a	a	a	b	a	b	a	a	a	b	a	a
574	LG04	AX-89874615	45.489	53.165	88	90	0	0.02	1	-	NoMinorHom	SNP	a	b	b	b	a	b	b	b	b	a	a	a	b	b	a	b	a	b	b	a	a	b	b	b	a	a	a	a	b	a	b	a	a	a	b	a	a
575	LG04	AX-89874614	45.489	53.165	88	90	0	0.02	1	-	NoMinorHom	SNP	a	b	b	b	a	b	b	b	b	a	a	a	b	b	a	b	a	b	b	a	a	b	b	b	a	a	a	a	b	a	b	a	a	a	b	a	a
576	LG04	AX-89874874	47.213	54.879	89	89	0	0	1	-	NoMinorHom	SNP	a	-	b	b	a	b	b	b	b	a	a	a	b	b	a	b	a	b	b	a	b	b	b	b	a	a	a	a	b	a	b	a	a	a	b	a	a
577	LG04	AX-89831604	47.213	54.879	89	88	1	0.01	1	-	NoMinorHom	SNP	a	b	b	b	a	b	b	b	b	a	a	a	b	b	a	b	a	b	b	a	b	b	b	b	a	a	a	a	b	a	b	a	a	a	b	a	a
578	LG04	AX-89818261	47.213	55.444	90	88	0	0.02	1	-	NoMinorHom	SNP	a	b	b	b	a	b	b	b	b	a	a	a	b	b	a	b	a	b	b	a	b	b	b	b	a	a	a	a	b	a	b	a	a	a	b	a	a
579	LG04	AX-89847046	47.213	55.444	89	87	2	0.02	1	-	NoMinorHom	SNP-SNP	a	b	b	b	a	b	b	b	b	a	a	a	b	b	a	b	a	b	b	a	b	b	b	b	a	a	a	a	b	a	b	a	a	a	b	a	a
580	LG04	AX-89875653	47.213	55.444	90	88	0	0.02	1	-	NoMinorHom	SNP	a	b	b	b	a	b	b	b	b	a	a	a	b	b	a	b	a	b	b	a	b	b	b	b	a	a	a	a	b	a	b	a	a	a	b	a	a
581	LG04	AX-89875440	47.213	55.444	90	88	0	0.02	1	-	NoMinorHom	SNP	a	b	b	b	a	b	b	b	b	a	a	a	b	b	a	b	a	b	b	a	b	b	b	b	a	a	a	a	b	a	b	a	a	a	b	a	a
582	LG04	AX-89818337	47.213	55.444	88	84	6	0.09	1	-	NoMinorHom	SNP	a	b	b	b	a	b	b	b	b	a	a	a	b	b	a	b	a	b	b	a	b	b	b	b	a	a	a	a	b	a	b	a	a	a	b	a	a
583	LG04	AX-89812849	47.213	55.444	90	88	0	0.02	1	-	NoMinorHom	SNP	a	b	b	b	a	b	b	b	b	a	a	a	b	b	a	b	a	b	b	a	b	b	b	b	a	a	a	a	b	a	b	a	a	a	b	a	a
584	LG04	AX-89874872	47.213	55.444	90	88	0	0.02	1	-	NoMinorHom	SNP	a	b	b	b	a	b	b	b	b	a	a	a	b	b	a	b	a	b	b	a	b	b	b	b	a	a	a	a	b	a	b	a	a	a	b	a	a
585	LG04	AX-89875872	47.213	55.444	90	88	0	0.02	1	-	NoMinorHom	SNP	a	b	b	b	a	b	-	b	b	a	a	a	b	b	a	b	a	b	b	a	b	b	b	b	-	a	-	a	b	a	b	a	a	a	b	a	a
586	LG04	AX-89874865	47.213	55.444	90	88	0	0.02	1	-	NoMinorHom	SNP	a	b	b	b	a	b	b	b	b	a	a	a	b	b	a	b	a	b	b	a	b	b	b	b	a	a	a	a	b	a	b	a	a	a	b	a	a
587	LG04	AX-89818356	47.213	55.444	90	88	0	0.02	1	-	NoMinorHom	SNP	a	b	b	b	a	b	b	b	b	a	a	a	b	b	a	b	a	b	b	a	b	b	b	b	a	a	a	a	b	a	b	a	a	a	b	a	a
588	LG04	AX-89860602	47.213	55.444	90	87	1	0.05	1	-	NoMinorHom	Indel	a	b	b	b	a	b	b	b	b	a	a	a	b	b	a	b	a	b	b	a	b	b	b	b	a	a	a	a	b	a	b	a	a	a	-	a	a
589	LG04	AX-89817694	47.213	55.444	90	88	0	0.02	1	-	NoMinorHom	SNP	a	b	b	b	a	b	b	b	b	a	a	a	b	b	a	b	a	b	b	a	b	b	b	b	a	a	a	a	b	a	b	a	a	a	b	a	a
590	LG04	AX-89817598	48.382	56.589	89	86	3	0.05	1	-	NoMinorHom	SNP	a	b	b	b	a	b	b	b	b	a	a	a	b	b	a	b	a	b	b	a	b	b	b	b	a	a	a	a	b	a	b	a	a	a	b	a	a
591	LG05	AX-89847602	0	0	95	78	5	1.67	1	-	PolyHighResolution	SNP-SNP	a	b	a	a	a	b	a	a	b	b	-	a	a	a	a	a	a	b	a	b	a	a	a	b	a	a	b	b	a	b	a	a	b	a	b	b	a
592	LG05	AX-89850225	3.583	3.589	100	77	1	2.99	1	-	NoMinorHom	SNP-SNP	a	b	a	a	a	b	a	a	b	b	b	a	a	b	a	a	a	b	a	b	a	a	a	b	a	a	b	b	a	b	a	a	b	a	b	b	a
593	LG05	AX-89783792	3.583	4.154	99	79	0	2.25	1	-	NoMinorHom	SNP	a	b	a	a	a	b	a	a	b	b	b	a	a	b	a	a	a	b	a	b	a	a	a	b	a	a	b	b	a	b	a	a	b	a	b	b	a
594	LG05	AX-89911582	3.583	4.154	99	79	0	2.25	1	-	NoMinorHom	mSNP	a	b	a	a	a	b	a	a	b	b	b	a	a	b	a	a	a	b	a	b	a	a	a	b	a	a	b	b	a	b	a	a	b	a	b	b	a
595	LG05	AX-89823195	3.583	4.154	99	79	0	2.25	1	-	PolyHighResolution	SNP	a	b	a	a	a	b	a	a	b	b	b	a	a	b	a	a	a	b	a	b	a	a	a	b	a	a	b	b	a	b	a	a	b	a	b	b	a
596	LG05	AX-89785408	5.896	6.454	101	77	0	3.24	1	-	NoMinorHom	SNP	a	b	b	a	a	b	a	a	b	b	b	a	a	b	a	a	a	b	a	b	a	a	a	b	a	a	a	b	a	b	a	a	b	a	b	b	a
597	LG05	AX-89879842	8.208	8.753	99	79	0	2.25	1	-	PolyHighResolution	SNP	a	b	b	a	a	b	a	a	b	b	b	a	a	b	a	a	a	b	a	b	a	a	a	b	a	a	a	b	a	b	a	a	b	a	b	b	a
598	LG05	AX-89822668	8.208	9.318	99	78	1	2.49	1	-	PolyHighResolution	SNP	-	b	b	a	a	b	a	a	b	b	b	a	a	b	a	a	a	b	a	b	a	a	a	b	a	a	a	b	a	b	a	a	b	a	b	b	a
599	LG05	AX-89879826	8.777	9.883	101	77	0	3.24	1	-	PolyHighResolution	SNP	a	b	b	a	a	b	a	a	b	b	b	a	a	b	a	a	a	b	a	b	a	a	a	b	a	a	a	b	a	b	a	a	b	a	b	b	a
600	LG05	AX-89855574	8.777	10.448	100	78	0	2.72	1	-	NoMinorHom	mSNP	a	b	b	a	a	b	a	a	b	b	b	a	a	b	a	a	a	b	a	b	a	a	a	b	a	a	a	b	a	b	a	a	b	a	b	b	a
601	LG05	AX-89822426	9.345	11.013	99	79	0	2.25	1	-	NoMinorHom	SNP	a	b	b	a	a	b	a	a	b	b	b	a	a	b	a	a	a	b	a	b	a	a	a	b	a	a	a	b	a	b	b	a	b	a	b	b	a
602	LG05	AX-89847536	9.345	11.013	99	79	0	2.25	1	-	NoMinorHom	SNP-SNP	a	b	b	a	a	b	a	a	b	b	b	a	a	b	a	a	a	b	a	b	a	a	a	b	a	a	a	b	a	b	b	a	b	a	b	b	a
603	LG05	AX-89783418	9.345	11.013	99	79	0	2.25	1	-	NoMinorHom	SNP	a	b	b	a	a	b	a	a	b	b	b	a	a	b	a	a	a	b	a	b	a	a	a	b	a	a	a	b	a	b	b	a	b	a	b	b	a
604	LG05	AX-89879582	9.345	11.013	97	79	2	1.84	1	-	NoMinorHom	SNP	a	b	b	a	a	b	a	a	b	b	b	a	a	b	a	a	a	b	a	b	a	a	a	b	a	a	a	b	a	b	b	a	b	a	b	b	a
605	LG05	AX-89847537	9.345	11.578	100	78	0	2.72	1	-	NoMinorHom	SNP-SNP	a	b	b	a	a	b	a	a	b	b	b	a	a	b	a	a	a	b	a	b	a	a	a	b	a	a	a	b	a	b	b	a	b	a	b	b	a
606	LG05	AX-89822611	11.069	13.292	101	77	0	3.24	1	-	PolyHighResolution	SNP	a	b	b	a	a	b	b	a	b	b	b	a	a	b	a	a	a	b	a	b	a	a	a	b	a	a	a	b	a	b	b	a	b	a	b	b	a
607	LG05	AX-89847622	12.212	14.429	103	75	0	4.4	1	*	PolyHighResolution	SNP-SNP	a	b	b	a	a	b	b	a	b	b	b	a	a	b	a	a	a	b	a	b	a	a	a	b	a	a	a	b	a	b	b	a	b	a	b	b	a
608	LG05	AX-89880528	12.212	14.994	102	76	0	3.8	1	-	NoMinorHom	SNP	a	b	b	a	a	b	b	a	b	b	b	a	a	b	a	a	a	b	a	b	a	a	a	b	a	a	a	b	a	b	b	a	b	a	b	b	a
609	LG05	AX-89823078	14.525	17.293	100	78	0	2.72	1	-	NoMinorHom	SNP	a	b	b	a	a	b	b	b	b	b	b	a	a	b	a	a	a	b	a	b	a	a	a	b	a	a	a	b	a	b	b	a	b	a	b	b	a
610	LG05	AX-89806645	16.249	19.007	99	78	1	2.49	1	-	NoMinorHom	Indel	a	b	b	a	a	b	b	b	b	b	b	a	a	b	a	a	a	b	a	b	a	a	a	b	a	a	a	b	a	b	b	a	b	a	b	b	a
611	LG05	AX-89847400	16.817	19.572	98	78	2	2.27	1	-	NoMinorHom	SNP-SNP	a	b	b	a	a	b	b	b	b	b	b	a	a	b	a	a	a	b	a	b	a	b	a	b	a	a	a	b	a	b	b	a	b	a	b	b	a
612	LG05	AX-89822025	16.817	19.572	98	80	0	1.82	1	-	NoMinorHom	SNP	a	b	b	a	a	b	b	b	b	b	b	a	a	b	a	a	a	b	a	b	a	b	a	b	a	a	a	b	a	b	b	a	b	a	b	b	a
613	LG05	AX-89880230	16.817	19.572	98	80	0	1.82	1	-	NoMinorHom	SNP	a	b	b	a	a	b	b	b	b	b	b	a	a	b	a	a	a	b	a	b	a	b	a	b	a	a	a	b	a	b	b	a	b	a	b	b	a
614	LG05	AX-89849791	16.817	19.572	96	77	5	2.09	1	-	NoMinorHom	SNP-SNP	a	b	b	a	a	b	b	b	b	b	-	a	a	-	a	a	a	b	a	b	a	b	a	b	a	a	a	b	a	b	b	a	b	a	b	b	a
615	LG05	AX-89847582	16.817	19.572	98	80	0	1.82	1	-	NoMinorHom	SNP-SNP	a	b	b	a	a	b	b	b	b	b	b	a	a	b	a	a	a	b	a	b	a	b	a	b	a	a	a	b	a	b	b	a	b	a	b	b	a
616	LG05	AX-89879884	16.817	19.572	98	80	0	1.82	1	-	NoMinorHom	SNP	a	b	b	a	a	b	b	b	b	b	b	a	a	b	a	a	a	b	a	b	a	b	a	b	a	a	a	b	a	b	b	a	b	a	b	b	a
617	LG05	AX-89878659	16.817	19.572	98	80	0	1.82	1	-	NoMinorHom	SNP	a	b	b	a	a	b	b	b	b	b	b	a	a	b	a	a	a	b	a	b	a	b	a	b	a	a	a	b	a	b	b	a	b	a	b	b	a
618	LG05	AX-89823339	16.817	19.572	98	80	0	1.82	1	-	NoMinorHom	SNP	a	b	b	a	a	b	b	b	b	b	b	a	a	b	a	a	a	b	a	b	a	b	a	b	a	a	a	b	a	b	b	a	b	a	b	b	a
619	LG05	AX-89880389	16.817	19.572	98	80	0	1.82	1	-	NoMinorHom	SNP	a	b	b	a	a	b	b	b	b	b	b	a	a	b	a	a	a	b	a	b	a	b	a	b	a	a	a	b	a	b	b	a	b	a	b	b	a
620	LG05	AX-89783771	16.817	20.137	99	79	0	2.25	1	-	NoMinorHom	SNP	a	b	b	a	a	b	b	b	b	b	b	a	a	b	a	a	a	b	a	b	a	b	a	b	a	a	a	b	a	b	b	a	b	a	b	b	a
621	LG05	AX-89907678	17.385	20.702	100	78	0	2.72	1	-	NoMinorHom	mSNP	a	b	b	a	a	b	b	b	b	b	b	a	a	b	a	a	a	b	a	b	a	b	a	b	a	a	a	b	a	b	b	a	b	a	b	b	a
622	LG05	AX-89783972	17.953	21.267	101	77	0	3.24	1	-	NoMinorHom	SNP	a	b	b	a	a	b	b	b	b	b	b	a	a	b	a	a	a	b	a	b	a	b	a	b	a	a	a	b	a	b	b	a	b	a	a	b	a
623	LG05	AX-89806583	17.953	21.832	100	78	0	2.72	1	-	PolyHighResolution	Indel	a	b	b	a	a	b	b	b	b	b	b	a	a	b	a	a	a	b	a	b	a	b	a	b	a	a	a	b	a	b	b	a	b	a	a	b	a
624	LG05	AX-89904355	17.953	21.832	100	78	0	2.72	1	-	NoMinorHom	SNP-SNP	a	b	b	a	a	b	b	b	b	b	b	a	a	b	a	a	a	b	a	b	a	b	a	b	a	a	a	b	a	b	b	a	b	a	a	b	a
625	LG05	AX-89819519	17.953	21.832	100	78	0	2.72	1	-	NoMinorHom	SNP	a	b	b	a	a	b	b	b	b	b	b	a	a	b	a	a	a	b	a	b	a	b	a	b	a	a	a	b	a	b	b	a	b	a	a	b	a
626	LG05	AX-89819508	17.953	21.832	100	78	0	2.72	1	-	NoMinorHom	SNP	a	b	b	a	a	b	b	b	b	b	b	a	a	b	a	a	a	b	a	b	a	b	a	b	a	a	a	b	a	b	b	a	b	a	a	b	a
627	LG05	AX-89820291	19.678	23.547	97	79	2	1.84	1	-	PolyHighResolution	SNP	a	b	b	a	a	b	b	b	b	b	b	a	a	b	a	a	a	b	a	b	a	b	a	b	a	a	a	b	a	b	b	a	b	a	a	b	a
628	LG05	AX-89847302	19.678	23.547	99	79	0	2.25	1	-	NoMinorHom	SNP-SNP	a	b	b	a	a	b	b	b	b	b	b	a	a	b	a	a	a	b	a	b	a	b	a	b	a	a	a	b	a	b	b	a	b	a	a	b	a
629	LG05	AX-89878183	20.821	24.683	100	77	1	2.99	1	-	PolyHighResolution	SNP	a	b	b	a	a	b	b	b	b	b	b	a	a	b	a	a	a	b	a	b	a	b	a	b	a	a	a	b	a	b	b	a	b	a	a	b	a
630	LG05	AX-89803623	20.821	25.248	102	76	0	3.8	1	-	PolyHighResolution	Indel	a	b	b	a	a	b	b	b	b	b	b	a	a	b	a	a	a	b	a	b	a	b	a	b	a	a	a	b	a	b	b	a	b	a	a	b	a
631	LG05	AX-89821120	20.821	25.248	102	76	0	3.8	1	-	NoMinorHom	SNP	a	b	b	a	a	b	b	b	b	b	b	a	a	b	a	a	a	b	a	b	a	b	a	b	a	a	a	b	a	b	b	a	b	a	a	b	a
632	LG05	AX-89782306	20.821	25.248	102	76	0	3.8	1	-	NoMinorHom	SNP	a	b	b	a	a	b	b	b	b	b	b	a	a	b	a	a	a	b	a	b	a	b	a	b	a	a	a	b	a	b	b	a	b	a	a	b	a
633	LG05	AX-89878552	21.389	25.813	103	75	0	4.4	1	*	PolyHighResolution	SNP	a	b	b	a	a	b	b	b	b	b	b	a	a	b	a	a	a	b	a	b	a	b	a	b	a	a	a	b	a	b	b	a	b	a	a	b	a
634	LG05	AX-89878801	21.389	25.813	103	75	0	4.4	1	*	PolyHighResolution	SNP	a	b	b	a	a	b	b	b	b	b	b	a	a	b	a	a	a	b	a	b	a	b	a	b	a	a	a	b	a	b	b	a	b	a	a	b	a
635	LG05	AX-89904508	21.389	26.378	102	76	0	3.8	1	-	PolyHighResolution	SNP-SNP	a	b	b	a	a	b	b	b	b	b	b	a	a	b	a	a	a	b	a	b	a	b	a	b	a	a	a	b	a	b	b	a	b	a	a	b	a
636	LG05	AX-89806814	21.957	26.943	103	75	0	4.4	1	*	NoMinorHom	Indel	a	b	b	a	a	b	b	b	b	b	b	a	a	b	a	a	a	b	a	b	a	b	a	b	a	a	a	b	a	b	b	a	b	a	a	b	a
637	LG05	AX-89806834	21.957	26.943	103	75	0	4.4	1	*	PolyHighResolution	Indel	a	b	b	a	a	b	b	b	b	b	b	a	a	b	a	a	a	b	a	b	a	b	a	b	a	a	a	b	a	b	b	a	b	a	a	b	a
638	LG05	AX-89822914	21.957	27.508	104	74	0	5.06	1	*	PolyHighResolution	SNP	a	b	b	a	a	b	b	b	b	b	b	a	a	b	a	a	a	b	a	b	a	b	a	b	a	a	a	b	a	b	b	a	b	a	a	b	a
639	LG05	AX-89847507	22.525	28.073	103	75	0	4.4	1	*	NoMinorHom	SNP-SNP	a	b	b	a	a	b	b	b	b	b	b	a	a	b	a	a	a	b	a	b	a	b	a	b	a	a	a	b	a	b	b	a	b	a	a	b	a
640	LG05	AX-89904582	22.525	28.073	101	75	2	3.84	1	-	NoMinorHom	SNP-SNP	a	b	b	a	a	b	b	b	b	b	b	a	a	b	a	a	a	b	a	b	a	b	a	b	a	a	a	b	a	b	b	a	b	a	a	b	a
641	LG05	AX-89904583	22.525	28.073	103	75	0	4.4	1	*	PolyHighResolution	SNP-SNP	a	b	b	a	a	b	b	b	b	b	b	a	a	b	a	a	a	b	a	b	a	b	a	b	a	a	a	b	a	b	b	a	b	a	a	b	a
642	LG05	AX-89880111	22.525	28.638	102	76	0	3.8	1	-	PolyHighResolution	SNP	a	b	b	a	a	b	b	b	b	b	b	a	a	b	a	a	a	b	a	b	a	b	a	b	a	a	a	b	a	b	b	a	b	a	a	b	a
643	LG05	AX-89879619	22.525	28.638	99	74	5	3.61	1	-	NoMinorHom	SNP	a	b	b	a	-	b	b	b	b	b	-	a	a	-	a	-	a	b	a	b	a	b	a	b	a	a	a	b	a	b	b	a	b	a	a	b	a
644	LG05	AX-89879629	22.525	28.638	101	74	3	4.17	1	*	PolyHighResolution	SNP	a	b	b	a	a	b	b	b	b	b	b	a	a	b	a	a	a	b	a	b	a	b	a	b	a	a	a	b	a	b	b	a	b	a	-	b	a
645	LG05	AX-89822962	22.525	28.638	102	76	0	3.8	1	-	NoMinorHom	SNP	a	b	b	a	a	b	b	b	b	b	b	a	a	b	a	a	a	b	a	b	a	b	a	b	a	a	a	b	a	b	b	a	b	a	a	b	a
646	LG05	AX-89783294	22.525	28.638	102	76	0	3.8	1	-	NoMinorHom	SNP	a	b	b	a	a	b	b	b	b	b	b	a	a	b	a	a	a	b	a	b	a	b	a	b	a	a	a	b	a	b	b	a	b	a	a	b	a
647	LG05	AX-89879621	22.525	28.638	102	74	2	4.45	1	*	NoMinorHom	SNP	a	b	b	a	a	b	b	b	b	b	b	a	a	b	a	a	a	b	a	b	a	b	a	b	a	a	a	b	a	b	b	a	b	a	a	b	a
648	LG05	AX-89783319	23.093	29.203	101	76	1	3.53	1	-	NoMinorHom	SNP	a	b	b	a	a	b	b	b	b	b	b	a	a	b	a	a	a	b	a	b	a	b	a	b	a	a	a	b	a	b	b	a	b	a	a	b	a
649	LG05	AX-89863026	24.818	31.502	99	79	0	2.25	1	-	PolyHighResolution	Indel	a	b	b	a	a	b	b	b	b	b	b	a	a	b	a	a	a	b	a	b	a	b	a	b	a	a	a	b	a	b	b	b	b	a	a	b	a
650	LG05	AX-89863090	24.818	31.502	99	79	0	2.25	1	-	NoMinorHom	Indel	a	b	b	a	a	b	b	b	b	b	b	a	a	b	a	a	a	b	a	b	a	b	a	b	a	a	a	b	a	b	b	b	b	a	a	b	a
651	LG05	AX-89904660	26.542	33.217	98	80	0	1.82	1	-	NoMinorHom	SNP-SNP	a	b	b	a	a	b	b	b	b	b	b	a	a	b	a	a	a	b	a	b	a	b	a	b	a	a	a	b	a	b	b	b	b	a	a	b	a
652	LG05	AX-89863100	27.685	34.931	94	83	1	0.68	1	-	NoMinorHom	Indel	a	b	b	a	a	b	b	b	b	b	b	a	a	b	a	a	a	b	a	b	a	b	a	b	a	a	a	b	a	b	b	b	b	a	a	b	a
653	LG05	AX-89876494	28.253	35.496	96	82	0	1.1	1	-	PolyHighResolution	SNP	a	b	b	a	a	b	b	b	b	b	b	a	a	b	a	a	a	b	a	b	a	b	a	b	a	a	a	b	a	b	b	b	b	a	a	b	a
654	LG05	AX-89876474	28.253	35.496	96	82	0	1.1	1	-	PolyHighResolution	SNP	a	b	b	a	a	b	b	b	b	b	b	a	a	b	a	a	a	b	a	b	a	b	a	b	a	a	a	b	a	b	b	b	b	a	a	b	a
655	LG05	AX-89904347	28.821	36.061	95	82	1	0.95	1	-	NoMinorHom	SNP-SNP	a	b	b	a	a	b	b	b	b	b	b	a	a	b	a	a	a	b	a	b	a	b	a	b	a	a	a	b	a	b	b	b	b	a	a	b	a
656	LG05	AX-89847220	28.821	36.626	96	82	0	1.1	1	-	NoMinorHom	SNP-SNP	a	b	b	a	a	b	b	b	b	b	b	a	a	b	a	a	a	b	a	b	a	b	a	b	a	a	a	b	a	b	b	b	b	a	a	b	a
657	LG05	AX-89781003	28.821	36.626	96	82	0	1.1	1	-	NoMinorHom	SNP	a	b	b	a	a	b	b	b	b	b	b	a	a	b	a	a	a	b	a	b	a	b	a	b	a	a	a	b	a	b	b	b	b	a	a	b	a
658	LG05	AX-89819482	29.964	38.34	95	83	0	0.81	1	-	PolyHighResolution	SNP	a	b	b	a	a	b	b	b	b	b	b	a	a	b	a	a	a	b	a	b	a	b	a	b	a	a	a	b	a	b	b	b	b	a	a	b	a
659	LG05	AX-89781132	33.474	41.83	95	83	0	0.81	1	-	NoMinorHom	SNP	a	b	b	a	a	b	b	b	b	b	b	a	a	b	a	a	a	b	a	b	a	b	a	b	b	b	a	b	a	b	b	b	b	a	a	b	a
660	LG05	AX-89781188	34.043	42.395	94	84	0	0.56	1	-	NoMinorHom	SNP	a	b	b	a	a	b	b	b	b	b	b	a	a	b	a	a	a	b	a	b	a	b	a	b	b	b	a	b	a	b	b	b	b	a	a	b	a
661	LG05	AX-89877108	35.186	43.532	92	86	0	0.2	1	-	PolyHighResolution	SNP	a	b	b	a	a	b	b	b	b	b	b	a	a	b	a	a	a	b	a	b	a	b	a	b	b	b	a	b	a	b	b	b	b	a	a	b	a
662	LG05	AX-89806623	35.754	44.096	91	87	0	0.09	1	-	NoMinorHom	Indel	a	b	b	a	a	b	b	b	b	b	b	a	a	b	a	a	a	b	a	b	a	b	a	b	b	b	a	b	a	b	b	b	b	a	a	b	a
663	LG05	AX-89819943	35.754	44.661	92	86	0	0.2	1	-	PolyHighResolution	SNP	a	b	b	a	a	b	b	b	b	b	b	a	a	b	a	a	a	b	a	b	a	b	a	b	b	b	a	b	a	b	b	b	b	a	a	b	a
664	LG05	AX-89781393	36.322	45.226	91	87	0	0.09	1	-	NoMinorHom	SNP	a	b	b	a	a	b	b	b	b	b	b	a	a	b	a	a	a	b	a	b	a	b	a	b	b	b	a	b	a	b	b	b	b	a	a	b	a
665	LG05	AX-89819817	37.465	46.363	91	87	0	0.09	1	-	NoMinorHom	SNP	a	b	b	a	a	b	b	b	b	b	b	a	a	b	a	a	a	b	a	b	a	b	a	b	b	b	a	b	a	b	b	b	b	b	a	b	a
666	LG05	AX-89904378	38.003	46.928	90	88	0	0.02	1	-	PolyHighResolution	SNP-SNP	a	b	b	a	a	b	b	b	b	b	b	a	a	b	a	a	a	b	a	b	a	b	a	b	b	b	a	b	a	b	b	b	b	b	a	b	a
667	LG05	AX-89876874	38.003	47.493	89	89	0	0	1	-	NoMinorHom	SNP	a	b	b	a	a	b	b	b	b	b	b	a	a	b	a	a	a	b	a	b	a	b	a	b	b	b	a	b	a	b	b	b	b	b	a	b	a
668	LG05	AX-89803499	41.543	50.983	89	89	0	0	1	-	NoMinorHom	Indel	a	b	b	a	a	b	b	b	b	b	b	a	a	b	a	a	a	b	a	b	a	b	a	b	b	b	a	a	a	b	b	b	b	b	a	b	a
669	LG05	AX-89851374	41.543	50.983	88	89	1	0.01	1	-	NoMinorHom	mSNP	a	b	b	a	a	b	b	b	b	b	b	a	a	b	a	a	a	b	a	b	a	b	a	b	b	b	a	a	a	b	b	b	b	b	a	b	a
670	LG05	AX-89820233	41.543	50.983	89	89	0	0	1	-	PolyHighResolution	SNP	a	b	b	a	a	b	b	b	b	b	b	a	a	b	a	a	a	b	a	b	a	b	a	b	b	b	a	a	a	b	b	b	b	b	a	b	a
671	LG05	AX-89904413	41.543	50.983	89	89	0	0	1	-	PolyHighResolution	SNP-SNP	a	b	b	a	a	b	b	b	b	b	b	a	a	b	a	a	a	b	a	b	a	b	a	b	b	b	a	a	a	b	b	b	b	b	a	b	a
672	LG05	AX-89820093	41.543	50.983	89	89	0	0	1	-	NoMinorHom	SNP	a	b	b	a	a	b	b	b	b	b	b	a	a	b	a	a	a	b	a	b	a	b	a	b	b	b	a	a	a	b	b	b	b	b	a	b	a
673	LG05	AX-89781556	41.543	50.983	89	89	0	0	1	-	NoMinorHom	SNP	a	b	b	a	a	b	b	b	b	b	b	a	a	b	a	a	a	b	a	b	a	b	a	b	b	b	a	a	a	b	b	b	b	b	a	b	a
674	LG05	AX-89862844	41.543	50.983	89	89	0	0	1	-	PolyHighResolution	Indel	a	b	b	a	a	b	b	b	b	b	b	a	a	b	a	a	a	b	a	b	a	b	a	b	b	b	a	a	a	b	b	b	b	b	a	b	a
675	LG05	AX-89781561	41.543	50.983	89	89	0	0	1	-	NoMinorHom	SNP	a	b	b	a	a	b	b	b	b	b	b	a	a	b	a	a	a	b	a	b	a	b	a	b	b	b	a	a	a	b	b	b	b	b	a	b	a
676	LG05	AX-89781701	41.543	51.548	90	88	0	0.02	1	-	NoMinorHom	SNP	a	b	b	a	a	b	b	b	b	b	b	a	a	b	a	a	a	b	a	b	a	b	a	b	b	b	a	a	a	b	b	b	b	b	a	b	a
677	LG05	AX-89877353	41.543	51.548	89	88	1	0.01	1	-	PolyHighResolution	SNP	a	b	b	a	a	b	b	b	b	b	b	a	a	b	a	a	a	b	a	b	a	b	a	b	b	b	a	a	a	b	b	b	b	b	-	b	a
678	LG05	AX-89869625	41.543	52.113	89	89	0	0	1	-	NoMinorHom	Codon-based	a	b	b	a	a	b	b	b	b	b	b	a	a	b	a	a	a	b	a	b	a	b	a	b	b	b	a	a	a	b	b	b	b	b	a	b	a
679	LG05	AX-89907330	41.543	52.113	89	89	0	0	1	-	PolyHighResolution	mSNP	a	b	b	a	a	b	b	b	b	b	b	a	a	b	a	a	a	b	a	b	a	b	a	b	b	b	a	a	a	b	b	b	b	b	a	b	a
680	LG05	AX-89904415	42.111	52.678	90	88	0	0.02	1	-	NoMinorHom	SNP-SNP	a	b	b	a	a	b	b	b	b	b	b	a	a	b	a	a	a	b	a	b	a	b	a	b	b	b	a	a	a	b	b	b	b	b	a	b	a
681	LG05	AX-89877435	44.424	54.977	92	86	0	0.2	1	-	NoMinorHom	SNP	a	b	b	a	a	b	b	b	b	b	b	a	a	b	a	a	a	b	a	b	a	b	a	b	b	b	a	a	a	b	b	b	b	b	a	b	a
682	LG05	AX-89855048	44.992	55.542	91	87	0	0.09	1	-	NoMinorHom	mSNP	a	b	b	a	a	b	b	b	b	b	b	a	a	b	b	a	a	b	a	b	a	b	a	b	b	b	a	a	a	b	b	b	b	b	a	b	a
683	LG05	AX-89803530	47.305	58.433	94	84	0	0.56	1	-	PolyHighResolution	Indel	a	b	b	a	a	b	b	b	b	b	b	a	a	b	b	a	a	b	a	b	a	b	a	b	b	b	a	a	a	b	b	b	b	b	a	b	a
684	LG05	AX-89862874	50.212	61.324	93	85	0	0.36	1	-	NoMinorHom	Indel	a	b	b	a	a	b	b	b	b	b	b	a	a	b	b	a	b	b	a	b	a	b	a	b	b	b	a	a	a	b	b	b	b	b	a	b	a
685	LG05	AX-89877621	50.212	61.324	93	85	0	0.36	1	-	PolyHighResolution	SNP	a	b	b	a	a	b	b	b	b	b	b	a	a	b	b	a	b	b	a	b	a	b	a	b	b	b	a	a	a	b	b	b	b	b	a	b	a
686	LG05	AX-89820500	50.212	61.324	93	85	0	0.36	1	-	NoMinorHom	SNP	a	b	b	a	a	b	b	b	b	b	b	a	a	b	b	a	b	b	a	b	a	b	a	b	b	b	a	a	a	b	b	b	b	b	a	b	a
687	LG05	AX-89877622	50.212	61.324	93	84	1	0.46	1	-	PolyHighResolution	SNP	a	b	b	a	a	b	b	b	b	b	b	a	a	b	b	a	b	b	a	b	a	b	a	b	b	b	a	a	a	b	b	b	b	b	a	b	a
688	LG05	AX-89803548	50.781	62.46	93	85	0	0.36	1	-	NoMinorHom	Indel	a	b	b	a	a	a	b	b	b	b	b	a	a	b	b	a	b	b	a	b	a	b	a	b	b	b	a	a	a	b	b	b	b	b	a	b	a
689	LG05	AX-89847331	50.781	62.46	93	85	0	0.36	1	-	NoMinorHom	SNP-SNP	a	b	b	a	a	a	b	b	b	b	b	a	a	b	b	a	b	b	a	b	a	b	a	b	b	b	a	a	a	b	b	b	b	b	a	b	a
690	LG05	AX-89782002	51.349	63.025	94	84	0	0.56	1	-	NoMinorHom	SNP	a	b	b	a	a	a	b	b	b	b	b	a	a	b	b	a	b	b	a	b	a	b	a	b	b	b	a	a	a	b	b	b	b	b	a	b	a
691	LG05	AX-89782058	51.349	63.59	95	83	0	0.81	1	-	NoMinorHom	SNP	a	b	b	a	a	a	b	b	b	b	b	a	a	b	b	a	b	b	a	b	a	b	a	b	b	b	a	a	a	b	b	b	b	b	a	b	a
692	LG05	AX-89782090	51.349	63.59	95	83	0	0.81	1	-	NoMinorHom	SNP	a	b	b	a	a	a	b	b	b	b	b	a	a	b	b	a	b	b	a	b	a	b	a	b	b	b	a	a	a	b	b	b	b	b	a	b	a
693	LG05	AX-89877793	51.349	63.59	95	83	0	0.81	1	-	NoMinorHom	SNP	a	b	b	a	a	a	b	b	b	b	b	a	a	b	b	a	b	b	a	b	a	b	a	b	b	b	a	a	a	b	b	b	b	b	a	b	a
694	LG05	AX-89820665	51.349	63.59	95	83	0	0.81	1	-	NoMinorHom	SNP	a	b	b	a	a	a	b	b	b	b	b	a	a	b	b	a	b	b	a	b	a	b	a	b	b	b	a	a	a	b	b	b	b	b	a	b	a
695	LG05	AX-89837607	56.711	68.921	90	88	0	0.02	1	-	NoMinorHom	SNP	a	b	b	a	a	a	b	b	b	b	b	b	a	b	b	a	b	b	a	b	a	b	a	b	b	b	a	a	a	a	b	b	b	b	a	b	a
696	LG05	AX-89894783	56.711	68.921	90	88	0	0.02	1	-	NoMinorHom	SNP	a	b	b	a	a	a	b	b	b	b	b	b	a	b	b	a	b	b	a	b	a	b	a	b	b	b	a	a	a	a	b	b	b	b	a	b	a
697	LG05	AX-89894793	56.711	69.486	89	89	0	0	1	-	NoMinorHom	SNP	a	b	b	a	a	a	b	b	b	b	b	b	a	b	b	a	b	b	a	b	a	b	a	b	b	b	a	a	a	a	b	b	b	b	a	b	a
698	LG05	AX-89783173	56.711	69.486	89	89	0	0	1	-	NoMinorHom	SNP	a	b	b	a	a	a	b	b	b	b	b	b	a	b	b	a	b	b	a	b	a	b	a	b	b	b	a	a	a	a	b	b	b	b	a	b	a
699	LG05	AX-89837698	57.279	70.051	88	90	0	0.02	1	-	NoMinorHom	SNP	b	b	b	a	a	a	b	b	b	b	b	b	a	b	b	a	b	b	a	b	a	b	a	b	b	b	a	a	a	a	b	b	b	b	a	b	a
700	LG05	AX-89805257	57.279	70.051	88	90	0	0.02	1	-	NoMinorHom	Indel	b	b	b	a	a	a	b	b	b	b	b	b	a	b	b	a	b	b	a	b	a	b	a	b	b	b	a	a	a	a	b	b	b	b	a	b	a
701	LG05	AX-89808104	57.279	70.051	88	90	0	0.02	1	-	NoMinorHom	Indel	b	b	b	a	a	a	b	b	b	b	b	b	a	b	b	a	b	b	a	b	a	b	a	b	b	b	a	a	a	a	b	b	b	b	a	b	a
702	LG05	AX-89878089	57.84	70.616	87	91	0	0.09	1	-	PolyHighResolution	SNP	b	b	b	a	a	a	b	b	b	b	b	b	a	b	b	a	b	b	a	b	a	b	a	b	b	b	a	a	a	a	b	b	b	b	a	b	a
703	LG05	AX-89907448	58.999	71.752	86	91	1	0.14	1	-	PolyHighResolution	mSNP	b	b	b	a	a	a	b	b	b	b	b	b	a	b	b	-	b	b	a	b	a	b	a	b	b	b	a	a	a	a	a	b	b	b	a	b	a
704	LG05	AX-89820858	58.999	71.752	87	91	0	0.09	1	-	NoMinorHom	SNP	b	b	b	a	a	a	b	b	b	b	b	b	a	b	b	a	b	b	a	b	a	b	a	b	b	b	a	a	a	a	a	b	b	b	a	b	a
705	LG05	AX-89877987	58.999	71.752	87	91	0	0.09	1	-	NoMinorHom	SNP	b	b	b	a	a	a	b	b	b	b	b	b	a	b	b	a	b	b	a	b	a	b	a	b	b	b	a	a	a	a	a	b	b	b	a	b	a
706	LG05	AX-89782223	58.999	71.752	87	91	0	0.09	1	-	NoMinorHom	SNP	b	b	b	a	a	a	b	b	b	b	b	b	a	b	b	a	b	b	a	b	a	b	a	b	b	b	a	a	a	a	a	b	b	b	a	b	a
707	LG05	AX-89907441	59.559	72.317	88	90	0	0.02	1	-	PolyHighResolution	mSNP	b	b	b	a	a	a	b	b	b	b	b	b	a	b	b	a	b	b	a	b	a	b	a	b	b	b	a	a	a	a	a	b	b	b	a	b	a
708	LG05	AX-89877913	61.283	74.031	89	89	0	0	1	-	PolyHighResolution	SNP	b	b	b	a	a	a	b	b	b	b	b	b	a	b	b	a	b	b	a	b	a	b	a	b	b	b	a	a	a	a	a	b	b	b	a	b	a
709	LG05	AX-89860792	61.283	74.031	89	88	1	0.01	1	-	PolyHighResolution	Indel	b	b	b	a	a	a	b	b	b	b	b	b	a	b	b	a	b	b	a	b	a	b	a	b	b	b	a	a	a	a	a	b	b	b	a	b	a
710	LG05	AX-89782115	61.851	74.596	90	87	1	0.05	1	-	PolyHighResolution	SNP	b	b	b	a	a	a	b	b	b	b	b	b	a	b	b	a	b	b	a	b	a	b	a	b	b	-	a	a	a	a	a	b	b	b	a	b	a
711	LG05	AX-89820980	61.851	74.596	89	88	1	0.01	1	-	NoMinorHom	SNP	b	b	b	a	a	a	b	b	b	b	b	b	a	b	b	a	b	b	a	b	a	b	a	b	b	b	a	a	a	a	a	b	b	b	a	b	a
712	LG05	AX-89904461	61.851	74.596	89	88	1	0.01	1	-	NoMinorHom	SNP-SNP	b	b	b	a	a	a	b	b	b	b	b	b	a	b	b	a	b	b	a	b	a	b	a	b	b	b	a	a	a	a	a	b	b	b	a	b	a
713	LG05	AX-89878846	62.994	75.733	88	90	0	0.02	1	-	NoMinorHom	SNP	b	b	b	a	a	a	b	b	b	b	b	b	a	b	b	a	b	b	a	b	a	b	a	b	b	b	a	a	a	a	a	b	b	b	a	b	a
714	LG05	AX-89878840	62.994	76.863	88	90	0	0.02	1	-	NoMinorHom	SNP	b	b	b	a	a	a	b	b	b	b	b	b	a	b	b	a	b	b	a	b	a	b	a	b	b	b	a	a	a	a	a	b	b	b	a	b	a
715	LG05	AX-89821695	62.994	76.863	88	90	0	0.02	1	-	NoMinorHom	SNP	b	b	b	a	a	a	b	b	b	b	b	b	a	b	b	a	b	b	a	b	a	b	a	b	b	b	a	a	a	a	a	b	b	b	a	b	a
716	LG05	AX-89821680	62.994	77.428	89	89	0	0	1	-	NoMinorHom	SNP	b	b	b	a	a	a	b	b	b	b	b	b	a	b	b	a	b	b	a	b	a	b	a	b	b	b	a	a	a	a	a	b	b	b	a	b	a
717	LG05	AX-89878709	63.562	76.298	89	89	0	0	1	-	NoMinorHom	SNP	b	b	b	a	a	a	a	b	b	b	b	b	a	b	b	a	b	b	a	b	a	b	a	b	b	b	a	a	a	a	a	b	b	b	a	b	a
718	LG05	AX-89782761	63.562	76.298	89	89	0	0	1	-	NoMinorHom	SNP	b	b	b	a	a	a	a	b	b	b	b	b	a	b	b	a	b	b	a	b	a	b	a	b	b	b	a	a	a	a	a	b	b	b	a	b	a
719	LG05	AX-89806733	63.562	76.298	89	88	1	0.01	1	-	NoMinorHom	Indel	b	b	b	a	a	a	a	b	b	b	b	b	a	-	b	a	b	b	a	b	a	b	a	b	b	b	a	a	a	a	a	b	b	b	a	b	a
720	LG05	AX-89862958	63.562	76.298	89	89	0	0	1	-	PolyHighResolution	Indel	b	b	b	a	a	a	a	b	b	b	b	b	a	b	b	a	b	b	a	b	a	b	a	b	b	b	a	a	a	a	a	b	b	b	a	b	a
721	LG05	AX-89782740	63.562	76.298	89	89	0	0	1	-	NoMinorHom	SNP	b	b	b	a	a	a	a	b	b	b	b	b	a	b	b	a	b	b	a	b	a	b	a	b	b	b	a	a	a	a	a	b	b	b	a	b	a
722	LG05	AX-89821637	63.562	76.298	89	89	0	0	1	-	NoMinorHom	SNP	b	b	b	a	a	a	a	b	b	b	b	b	a	b	b	a	b	b	a	b	a	b	a	b	b	b	a	a	a	a	a	b	b	b	a	b	a
723	LG05	AX-89847406	63.562	77.993	90	88	0	0.02	1	-	NoMinorHom	SNP-SNP	b	b	b	a	a	a	a	b	b	b	b	b	a	b	b	a	b	b	a	b	a	b	a	b	b	b	a	a	a	a	a	b	b	b	a	b	a
724	LG05	AX-89865367	63.562	77.993	90	88	0	0.02	1	-	NoMinorHom	F1D	b	b	b	a	a	a	a	b	b	b	b	b	a	b	b	a	b	b	a	b	a	b	a	b	b	b	a	a	a	a	a	b	b	b	a	b	a
725	LG05	AX-89878692	63.562	77.993	90	88	0	0.02	1	-	NoMinorHom	SNP	b	b	b	a	a	a	a	b	b	b	b	b	a	b	b	a	b	b	a	b	a	b	a	b	b	b	a	a	a	a	a	b	b	b	a	b	a
726	LG05	AX-89782682	63.562	77.993	90	88	0	0.02	1	-	NoMinorHom	SNP	b	b	b	a	a	a	a	b	b	b	b	b	a	b	b	a	b	b	a	b	a	b	a	b	b	b	a	a	a	a	a	b	b	b	a	b	a
727	LG05	AX-89821600	63.562	77.993	90	88	0	0.02	1	-	NoMinorHom	SNP	b	b	b	a	a	a	a	b	b	b	b	b	a	b	b	a	b	b	a	b	a	b	a	b	b	b	a	a	a	a	a	b	b	b	a	b	a
728	LG05	AX-89815337	63.562	77.993	90	88	0	0.02	1	-	PolyHighResolution	Indel-SNP	b	b	b	a	a	a	a	b	b	b	b	b	a	b	b	a	b	b	a	b	a	b	a	b	b	b	a	a	a	a	a	b	b	b	a	b	a
729	LG05	AX-89904511	64.705	79.129	90	88	0	0.02	1	-	NoMinorHom	SNP-SNP	b	b	b	a	a	a	a	b	b	b	b	b	a	b	b	a	b	b	a	b	a	b	a	b	b	b	a	a	a	a	a	b	b	b	a	b	a
730	LG05	AX-89812724	64.705	79.129	90	88	0	0.02	1	-	NoMinorHom	Codon-based	b	b	b	a	a	a	a	b	b	b	b	b	a	b	b	a	b	b	a	b	a	b	a	b	b	b	a	a	a	a	a	b	b	b	a	b	a
731	LG05	AX-89911266	65.273	79.694	91	87	0	0.09	1	-	NoMinorHom	mSNP	b	b	a	a	a	a	a	b	b	b	b	b	a	b	b	a	b	b	a	b	a	b	a	b	b	b	a	a	a	a	a	b	b	b	a	b	a
732	LG05	AX-89821411	65.279	79.694	90	87	1	0.05	1	-	NoMinorHom	SNP	b	b	a	a	a	a	a	b	b	b	b	b	a	b	b	a	b	b	a	b	a	b	a	b	b	b	a	a	a	a	a	b	b	b	a	b	a
733	LG05	AX-89878603	65.273	79.694	91	87	0	0.09	1	-	NoMinorHom	SNP	b	b	a	a	a	a	a	b	b	b	b	b	a	b	b	a	b	b	a	b	a	b	a	b	b	b	a	a	a	a	a	b	b	b	a	b	a
734	LG05	AX-89878609	65.273	80.259	90	88	0	0.02	1	-	NoMinorHom	SNP	b	b	a	a	a	a	a	b	b	b	b	b	a	b	b	a	b	b	a	b	a	b	a	b	b	b	a	a	a	a	a	b	b	b	a	b	a
735	LG05	AX-89821371	66.997	81.973	89	89	0	0	1	-	NoMinorHom	SNP	b	b	a	a	a	a	a	b	b	b	b	b	a	b	b	a	b	b	a	a	a	b	a	b	b	b	a	a	a	a	a	b	b	b	a	b	a
736	LG05	AX-89821372	66.997	81.973	89	89	0	0	1	-	PolyHighResolution	SNP	b	b	a	a	a	a	a	b	b	b	b	b	a	b	b	a	b	b	a	a	a	b	a	b	b	b	a	a	a	a	a	b	b	b	a	b	a
737	LG05	AX-89878438	68.14	83.11	87	91	0	0.09	1	-	NoMinorHom	SNP	b	b	a	a	a	a	a	b	b	b	b	b	a	b	b	a	b	b	a	a	a	b	a	b	b	b	a	a	a	a	a	b	b	b	a	b	a
738	LG05	AX-89782480	68.709	84.246	89	89	0	0	1	-	NoMinorHom	SNP	b	b	a	a	a	a	a	b	b	b	b	b	a	b	b	a	b	b	a	a	a	b	a	b	b	b	a	a	a	a	a	b	b	b	a	b	a
739	LG05	AX-89821229	69.275	84.811	88	90	0	0.02	1	-	NoMinorHom	SNP	b	b	a	a	a	a	a	b	b	b	b	b	a	b	b	a	b	b	a	a	a	b	a	b	b	b	a	a	a	a	a	b	b	b	a	b	a
740	LG05	AX-89862932	69	85.376	87	86	5	0.01	1	-	NoMinorHom	Indel	b	b	a	a	a	a	a	b	b	b	b	b	a	b	b	a	b	b	a	a	a	b	a	b	b	b	a	a	a	a	a	-	b	b	a	b	a
741	LG05	AX-89862930	69.275	85.376	87	90	1	0.05	1	-	PolyHighResolution	Indel	b	-	a	a	a	a	a	b	b	b	b	b	a	b	b	a	b	b	a	a	a	b	a	b	b	b	a	a	a	a	a	b	b	b	a	b	a
742	LG05	AX-89878174	72.183	88.267	84	94	0	0.56	1	-	NoMinorHom	SNP	b	b	a	b	a	a	a	b	b	b	b	b	a	b	b	a	b	b	a	a	a	b	a	b	b	b	a	a	a	a	a	b	b	b	a	b	a
743	LG05	AX-89783066	72.751	88.832	83	94	1	0.68	1	-	NoMinorHom	SNP	b	b	a	b	a	a	a	b	b	b	b	b	a	b	b	a	b	b	a	a	b	b	a	b	b	b	a	a	a	a	a	b	b	b	a	b	a
744	LG05	AX-89783002	75.064	91.131	85	93	0	0.36	1	-	NoMinorHom	SNP	b	b	a	b	a	a	a	b	a	b	b	b	a	b	b	a	b	b	a	a	b	b	a	b	b	b	a	a	a	a	a	b	b	b	a	b	a
745	LG05	AX-89879084	75.064	91.131	85	93	0	0.36	1	-	NoMinorHom	SNP	b	b	a	b	a	a	a	b	a	b	b	b	a	b	b	a	b	b	a	a	b	b	a	b	b	b	a	a	a	a	a	b	b	b	a	b	a
746	LG05	AX-89904544	75.064	91.696	86	92	0	0.2	1	-	PolyHighResolution	SNP-SNP	b	b	a	b	a	a	a	b	a	b	b	b	a	b	b	a	b	b	a	a	b	b	a	b	b	b	a	a	a	a	a	b	b	b	a	b	a
747	LG05	AX-89879074	75.064	91.696	86	92	0	0.2	1	-	NoMinorHom	SNP	b	b	a	b	a	a	a	b	a	b	b	b	a	b	b	a	b	b	a	a	b	b	a	b	b	b	a	a	a	a	a	b	b	b	a	b	a
748	LG05	AX-89806756	75.632	92.261	87	91	0	0.09	1	-	NoMinorHom	Indel	b	b	a	b	a	a	a	b	a	b	b	b	a	b	b	a	b	b	a	a	b	b	a	b	b	b	a	a	a	a	a	b	b	b	a	b	a
749	LG05	AX-89821864	76.2	92.826	86	92	0	0.2	1	-	NoMinorHom	SNP	b	b	a	b	a	b	a	b	a	b	b	b	a	b	b	a	b	b	a	a	b	b	a	b	b	b	a	a	a	a	a	b	b	b	a	b	a
750	LG05	AX-89821880	76.2	92.826	86	92	0	0.2	1	-	NoMinorHom	SNP	b	b	a	b	a	b	a	b	a	b	b	b	a	b	b	a	b	b	a	a	b	b	a	b	b	b	a	a	a	a	a	b	b	b	a	b	a
751	LG05	AX-89782875	76.2	92.826	86	92	0	0.2	1	-	NoMinorHom	SNP	b	b	a	b	a	b	a	b	a	b	b	b	a	b	b	a	b	b	a	a	b	b	a	b	b	b	a	a	a	a	a	b	b	b	a	b	a
752	LG05	AX-89821863	76.2	93.391	85	93	0	0.36	1	-	NoMinorHom	SNP	b	b	a	b	a	b	a	b	a	b	b	b	a	b	b	a	b	b	a	a	b	b	a	b	b	b	a	a	a	a	a	b	b	b	a	b	a
753	LG05	AX-89821850	76.2	93.391	85	93	0	0.36	1	-	NoMinorHom	SNP	b	b	a	b	a	b	a	b	a	b	b	b	a	b	b	a	b	b	a	a	b	b	a	b	b	b	a	a	a	a	a	b	b	b	a	b	a
754	LG06	AX-89821786	0	na	92	86	0	0.2	1	-	NoMinorHom	SNP	b	b	a	a	a	b	a	b	b	b	b	b	b	a	b	a	b	a	b	b	a	b	a	a	b	b	a	a	a	b	b	b	b	a	b	b	b
755	LG06	AX-89806748	0	na	92	86	0	0.2	1	-	NoMinorHom	Indel	b	b	a	a	a	b	a	b	b	b	b	b	b	a	b	a	b	a	b	b	a	b	a	a	b	b	a	a	a	b	b	b	b	a	b	b	b
756	LG06	AX-89878942	0	na	92	86	0	0.2	1	-	NoMinorHom	SNP	b	b	a	a	a	b	a	b	b	b	b	b	b	a	b	a	b	a	b	b	a	b	a	a	b	b	a	a	a	b	b	b	b	a	b	b	b
757	LG06	AX-89821846	0	na	92	86	0	0.2	1	-	NoMinorHom	SNP	b	b	a	a	a	b	a	b	b	b	b	b	b	a	b	a	b	a	b	b	a	b	a	a	b	b	a	a	a	b	b	b	b	a	b	b	b
758	LG06	AX-89860874	0	na	91	86	1	0.14	1	-	NoMinorHom	Indel	b	b	a	a	a	b	a	b	b	b	b	b	b	a	b	a	b	a	b	b	a	b	a	a	b	b	a	a	a	b	b	b	b	a	b	b	b
759	LG06	AX-89847424	0	na	92	86	0	0.2	1	-	PolyHighResolution	SNP-SNP	b	b	a	a	a	b	a	b	b	b	b	b	b	a	b	a	b	a	b	b	a	b	a	a	b	b	a	a	a	b	b	b	b	a	b	b	b
760	LG06	AX-89822086	0.565	na	90	86	2	0.09	1	-	NoMinorHom	SNP	b	b	a	a	b	b	a	b	b	b	b	b	b	a	b	a	b	-	b	b	a	b	a	a	b	b	a	a	a	b	b	b	b	a	b	b	b
761	LG06	AX-89783033	1.13	na	90	88	0	0.02	1	-	NoMinorHom	SNP	b	b	a	a	b	b	a	b	b	b	b	b	b	a	b	a	b	a	b	b	a	b	a	a	b	b	a	a	a	b	b	b	b	a	b	b	b
762	LG06	AX-89821943	1.13	na	90	86	2	0.09	1	-	PolyHighResolution	SNP	b	b	a	a	b	b	a	b	b	b	b	b	b	a	b	a	b	a	b	b	a	b	a	a	b	b	a	a	a	b	b	b	b	a	b	b	b
763	LG06	AX-89904542	1.13	na	90	88	0	0.02	1	-	PolyHighResolution	SNP-SNP	b	b	a	a	b	b	a	b	b	b	b	b	b	a	b	a	b	a	b	b	a	b	a	a	b	b	a	a	a	b	b	b	b	a	b	b	b
764	LG06	AX-89822041	1.13	na	90	88	0	0.02	1	-	NoMinorHom	SNP	b	b	a	a	b	b	a	b	b	b	b	b	b	a	b	a	b	a	b	b	a	b	a	a	b	b	a	a	a	b	b	b	b	a	b	b	b
765	LG06	AX-89821968	1.13	na	90	88	0	0.02	1	-	NoMinorHom	SNP	b	b	a	a	b	b	a	b	b	b	b	b	b	a	b	a	b	a	b	b	a	b	a	a	b	b	a	a	a	b	b	b	b	a	b	b	b
766	LG06	AX-89821998	1.13	na	90	88	0	0.02	1	-	NoMinorHom	SNP	b	b	a	a	b	b	a	b	b	b	b	b	b	a	b	a	b	a	b	b	a	b	a	a	b	b	a	a	a	b	b	b	b	a	b	b	b
767	LG06	AX-89879128	1.13	na	90	88	0	0.02	1	-	NoMinorHom	SNP	b	b	a	a	b	b	a	b	b	b	b	b	b	a	b	a	b	a	b	b	a	b	a	a	b	b	a	a	a	b	b	b	b	a	b	b	b
768	LG06	AX-89822098	2.266	na	88	90	0	0.02	1	-	NoMinorHom	SNP	b	b	a	a	b	b	a	b	b	b	b	b	b	a	b	a	b	a	b	b	a	b	a	a	b	b	a	a	a	b	b	b	b	a	b	b	b
769	LG06	AX-89782315	2.831	na	89	89	0	0	1	-	NoMinorHom	SNP	b	b	a	a	b	b	a	b	b	b	b	b	b	a	b	a	b	a	b	b	a	b	a	a	b	b	a	a	a	b	b	b	b	a	b	b	b
770	LG06	AX-89878161	2.831	na	89	89	0	0	1	-	NoMinorHom	SNP	b	b	a	a	b	b	a	b	b	b	b	b	b	a	b	a	b	a	b	b	a	b	a	a	b	b	a	a	a	b	b	b	b	a	b	b	b
771	LG06	AX-89820999	2.831	na	89	89	0	0	1	-	NoMinorHom	SNP	b	b	a	a	b	b	a	b	b	b	b	b	b	a	b	a	b	a	b	b	a	b	a	a	b	b	a	a	a	b	b	b	b	a	b	b	b
772	LG06	AX-89878157	2.831	na	87	89	2	0.02	1	-	NoMinorHom	SNP	b	b	a	a	b	b	a	b	b	b	b	b	b	a	b	a	b	a	b	b	a	b	a	a	b	b	a	a	a	b	b	b	b	a	b	b	b
773	LG06	AX-89904473	2.831	na	89	89	0	0	1	-	NoMinorHom	SNP-SNP	b	b	a	a	b	b	a	b	b	b	b	b	b	a	b	a	b	a	b	b	a	b	a	a	b	b	a	a	a	b	b	b	b	a	b	b	b
774	LG06	AX-89878145	2.831	na	89	89	0	0	1	-	NoMinorHom	SNP	b	b	a	a	b	b	a	b	b	b	b	b	b	a	b	a	b	a	b	b	a	b	a	a	b	b	a	a	a	b	b	b	b	a	b	b	b
775	LG06	AX-89782358	2.831	na	89	89	0	0	1	-	NoMinorHom	SNP	b	b	a	a	b	b	a	b	b	b	b	b	b	a	b	a	b	a	b	b	a	b	a	a	b	b	a	a	a	b	b	b	b	a	b	b	b
776	LG06	AX-89821110	2.831	na	89	89	0	0	1	-	NoMinorHom	SNP	b	b	a	a	b	b	a	b	b	b	b	b	b	a	b	a	b	a	b	b	a	b	a	a	b	b	a	a	a	b	b	b	b	a	b	b	b
777	LG06	AX-89878168	2.831	na	89	89	0	0	1	-	NoMinorHom	SNP	b	b	a	a	b	b	a	b	b	b	b	b	b	a	b	a	b	a	b	b	a	b	a	a	b	b	a	a	a	b	b	b	b	a	b	b	b
778	LG06	AX-89878228	2.831	na	88	87	3	0.01	1	-	NoMinorHom	SNP	b	b	a	a	b	b	a	b	b	b	b	b	b	a	b	a	b	a	b	b	a	b	a	a	b	b	a	a	a	b	b	b	b	a	b	b	b
779	LG06	AX-89782397	3.396	na	90	88	0	0.02	1	-	NoMinorHom	SNP	b	b	a	a	b	b	a	b	b	b	b	a	b	a	b	a	b	a	b	b	a	b	a	a	b	b	a	a	a	b	b	b	b	a	b	b	b
780	LG06	AX-89821125	3.961	na	91	87	0	0.09	1	-	NoMinorHom	SNP	b	b	a	a	b	b	a	b	b	b	b	a	b	a	b	a	b	a	b	b	a	b	a	a	b	b	a	a	a	b	b	b	b	a	b	b	b
781	LG06	AX-89851492	3.961	na	91	87	0	0.09	1	-	NoMinorHom	mSNP	b	b	a	a	b	b	a	b	b	b	b	a	b	a	b	a	b	a	b	b	a	b	a	a	b	b	a	a	a	b	b	b	b	a	b	b	b
782	LG06	AX-89782434	6.852	na	92	86	0	0.2	1	-	NoMinorHom	SNP	a	b	a	a	b	b	b	b	b	b	b	a	b	a	b	a	b	a	b	b	a	b	a	a	b	b	a	a	a	b	b	b	b	a	b	b	b
783	LG06	AX-89821243	7.417	na	93	85	0	0.36	1	-	NoMinorHom	SNP	a	b	a	a	b	b	b	b	b	b	b	a	b	a	b	a	b	a	b	b	a	b	a	a	b	b	a	a	a	b	b	b	b	a	b	b	b
784	LG06	AX-89867703	7.417	na	93	85	0	0.36	1	-	NoMinorHom	SNP-in-Ins	a	b	a	a	b	b	b	b	b	b	b	a	b	a	b	a	b	a	b	b	a	b	a	a	b	b	a	a	a	b	b	b	b	a	b	b	b
785	LG06	AX-89872340	7.417	na	93	85	0	0.36	1	-	NoMinorHom	Indel-SNP	a	b	a	a	b	b	b	b	b	b	b	a	b	a	b	a	b	a	b	b	a	b	a	a	b	b	a	a	a	b	b	b	b	a	b	b	b
786	LG06	AX-89821283	7.417	na	93	85	0	0.36	1	-	NoMinorHom	SNP	a	b	a	a	b	b	b	b	b	b	b	a	b	a	b	a	b	a	b	b	a	b	a	a	b	b	a	a	a	b	b	b	b	a	b	b	b
787	LG06	AX-89862934	7.417	na	93	85	0	0.36	1	-	NoMinorHom	Indel	a	b	a	a	b	b	b	b	b	b	b	a	b	a	b	a	b	a	b	b	a	b	a	a	b	b	a	a	a	b	b	b	b	a	b	b	b
788	LG06	AX-89821219	7.417	na	93	85	0	0.36	1	-	NoMinorHom	SNP	a	b	a	a	b	b	b	b	b	b	b	a	b	a	b	a	b	a	b	b	a	b	a	a	b	b	a	a	a	b	b	b	b	a	b	b	b
789	LG06	AX-89878361	7.417	na	93	85	0	0.36	1	-	NoMinorHom	SNP	a	b	a	a	b	b	b	b	b	b	b	a	b	a	b	a	b	a	b	b	a	b	a	a	b	b	a	a	a	b	b	b	b	a	b	b	b
790	LG06	AX-89878374	7.688	na	92	85	1	0.28	1	-	NoMinorHom	SNP	a	b	a	a	b	b	b	b	b	b	b	a	b	a	b	a	b	a	b	b	a	b	a	a	b	b	a	a	a	b	b	b	b	a	b	b	b
791	LG06	AX-89878462	7.981	na	92	86	0	0.2	1	-	NoMinorHom	SNP	a	b	a	a	b	b	b	b	b	b	b	a	b	a	b	a	b	a	b	b	a	b	a	a	b	b	a	a	a	b	b	b	b	a	b	b	b
792	LG06	AX-89782527	7.981	na	92	86	0	0.2	1	-	NoMinorHom	SNP	a	b	a	a	b	b	b	b	b	b	b	a	b	a	b	a	b	a	b	b	a	b	a	a	b	b	a	a	a	b	b	b	b	a	b	b	b
793	LG06	AX-89847384	7.981	na	91	86	1	0.14	1	-	NoMinorHom	SNP-SNP	a	b	a	a	b	b	b	b	b	b	b	a	b	a	b	a	b	a	b	b	a	b	a	a	b	b	a	a	a	b	b	b	b	a	b	b	b
794	LG06	AX-89782525	7.981	na	92	86	0	0.2	1	-	PolyHighResolution	SNP	a	b	a	a	b	b	b	b	b	b	b	a	b	a	b	a	b	a	b	b	a	b	a	a	b	b	a	a	a	b	b	b	b	a	b	b	b
795	LG06	AX-89782530	7.981	na	92	86	0	0.2	1	-	NoMinorHom	SNP	a	b	a	a	b	b	b	b	b	b	b	a	b	a	b	a	b	a	b	b	a	b	a	a	b	b	a	a	a	b	b	b	b	a	b	b	b
796	LG06	AX-89803626	7.981	na	92	86	0	0.2	1	-	NoMinorHom	Indel	a	b	a	a	b	b	b	b	b	b	b	a	b	a	b	a	b	a	b	b	a	b	a	a	b	b	a	a	a	b	b	b	b	a	b	b	b
797	LG06	AX-89821385	8.546	na	91	87	0	0.09	1	-	NoMinorHom	SNP	a	b	a	a	b	b	b	b	b	b	b	a	b	a	b	a	b	a	b	b	a	b	a	a	b	b	a	a	a	b	b	b	b	a	b	b	b
798	LG06	AX-89782593	8.546	na	91	87	0	0.09	1	-	NoMinorHom	SNP	a	b	a	a	b	b	b	b	b	b	b	a	b	a	b	a	b	a	b	b	a	b	a	a	b	b	a	a	a	b	b	b	b	a	b	b	b
799	LG06	AX-89782599	8.546	na	91	87	0	0.09	1	-	NoMinorHom	SNP	a	b	a	a	b	b	b	b	b	b	b	a	b	a	b	a	b	a	b	b	a	b	a	a	b	b	a	a	a	b	b	b	b	a	b	b	b
800	LG06	AX-89806727	9.111	na	90	88	0	0.02	1	-	NoMinorHom	Indel	a	b	a	a	b	b	b	b	b	b	b	a	b	a	b	a	b	a	b	b	a	b	a	a	b	b	a	a	a	b	b	b	b	a	b	b	b
801	LG06	AX-89821470	9.111	na	90	88	0	0.02	1	-	NoMinorHom	SNP	a	b	a	a	b	b	b	b	b	b	b	a	b	a	b	a	b	a	b	b	a	b	a	a	b	b	a	a	a	b	b	b	b	a	b	b	b
802	LG06	AX-89878640	9.676	na	89	89	0	0	1	-	NoMinorHom	SNP	a	b	a	a	b	b	b	b	b	b	b	a	b	a	b	a	b	a	b	b	a	b	a	a	b	b	a	a	a	b	b	b	b	a	b	b	b
803	LG06	AX-89782649	9.676	na	89	89	0	0	1	-	NoMinorHom	SNP	a	b	a	a	b	b	b	b	b	b	b	a	b	a	b	a	b	a	b	b	a	b	a	a	b	b	a	a	a	b	b	b	b	a	b	b	b
804	LG06	AX-89782655	9.676	na	89	89	0	0	1	-	NoMinorHom	SNP	a	b	a	a	b	b	b	b	b	b	b	a	b	a	b	a	b	a	b	b	a	b	a	a	b	b	a	a	a	b	b	b	b	a	b	b	b
805	LG06	AX-89904516	10.241	na	88	90	0	0.02	1	-	PolyHighResolution	SNP-SNP	a	b	a	a	b	b	b	b	b	b	b	a	b	a	b	a	b	a	b	b	a	b	a	a	b	b	a	a	a	b	b	b	b	a	b	b	b
806	LG06	AX-89878699	10.241	na	88	90	0	0.02	1	-	NoMinorHom	SNP	a	b	a	a	b	b	b	b	b	b	b	a	b	a	b	a	b	a	b	b	a	b	a	a	b	b	a	a	a	b	b	b	b	a	b	b	b
807	LG06	AX-89878719	10.806	na	87	91	0	0.09	1	-	NoMinorHom	SNP	a	b	a	a	b	b	b	b	b	b	b	a	b	a	b	a	b	a	b	b	a	b	a	a	b	b	a	a	a	b	b	b	b	a	b	b	b
808	LG06	AX-89782749	13.105	na	85	93	0	0.36	1	-	NoMinorHom	SNP	a	b	a	a	b	b	b	b	b	b	b	a	b	a	b	a	b	a	b	a	a	b	a	a	b	b	a	a	a	b	b	b	b	a	b	b	b
809	LG06	AX-89821619	13.105	na	85	93	0	0.36	1	-	NoMinorHom	SNP	a	b	a	a	b	b	b	b	b	b	b	a	b	a	b	a	b	a	b	a	a	b	a	a	b	b	a	a	a	b	b	b	b	a	b	b	b
810	LG06	AX-89821653	13.105	na	85	93	0	0.36	1	-	NoMinorHom	SNP	a	b	a	a	b	b	b	b	b	b	b	a	b	a	b	a	b	a	b	a	a	b	a	a	b	b	a	a	a	b	b	b	b	a	b	b	b
811	LG06	AX-89847410	13.105	na	85	93	0	0.36	1	-	PolyHighResolution	SNP-SNP	a	b	a	a	b	b	b	b	b	b	b	a	b	a	b	a	b	a	b	a	a	b	a	a	b	b	a	a	a	b	b	b	b	a	b	b	b
812	LG06	AX-89782759	13.67	na	84	92	2	0.36	1	-	NoMinorHom	SNP	a	b	a	a	b	b	b	b	b	b	b	a	b	a	b	a	b	a	b	a	a	b	a	a	b	b	a	a	a	b	b	b	b	a	b	b	b
813	LG06	AX-89782768	14.235	na	85	93	0	0.36	1	-	NoMinorHom	SNP	a	b	a	a	b	b	b	b	b	b	b	a	b	a	b	a	b	a	b	a	a	b	a	a	b	b	a	a	a	b	b	b	b	a	b	b	b
814	LG06	AX-89878818	14.235	na	84	93	1	0.46	1	-	NoMinorHom	SNP	a	b	a	a	b	b	b	b	b	b	b	a	b	a	b	a	b	a	b	a	a	b	a	a	b	b	a	a	a	b	b	b	b	-	b	b	b
815	LG06	AX-89878823	14.235	na	85	93	0	0.36	1	-	NoMinorHom	SNP	a	b	a	a	b	b	b	b	b	b	b	a	b	a	b	a	b	a	b	a	a	b	a	a	b	b	a	a	a	b	b	b	b	a	b	b	b
816	LG06	AX-89782772	14.235	na	85	93	0	0.36	1	-	NoMinorHom	SNP	a	b	a	a	b	b	b	b	b	b	b	a	b	a	b	a	b	a	b	a	a	b	a	a	b	b	a	a	a	b	b	b	b	a	b	b	b
817	LG06	AX-89782785	14.8	na	86	92	0	0.2	1	-	NoMinorHom	SNP	a	b	a	a	b	b	b	b	b	b	b	a	b	a	b	a	b	a	b	a	a	b	a	a	b	b	a	a	a	b	b	b	b	a	a	b	b
818	LG06	AX-89782776	14.8	na	85	92	1	0.28	1	-	NoMinorHom	SNP	a	b	a	a	b	b	b	b	b	b	b	a	b	a	b	a	b	a	b	a	a	b	a	a	b	b	a	a	a	b	b	b	b	a	a	b	b
819	LG06	AX-89803653	14.8	na	86	92	0	0.2	1	-	NoMinorHom	Indel	a	b	a	a	b	b	b	b	b	b	b	a	b	a	b	a	b	a	b	a	a	b	a	a	b	b	a	a	a	b	b	b	b	a	a	b	b
820	LG06	AX-89862887	15.365	na	87	89	2	0.02	1	-	NoMinorHom	Indel	a	b	a	a	b	b	b	b	b	b	b	a	b	a	b	a	b	a	b	a	a	b	a	a	b	b	a	a	a	b	b	b	b	a	a	b	b
821	LG06	AX-89865295	15.93	na	86	91	1	0.14	1	-	NoMinorHom	F1D	a	b	b	a	b	b	b	b	b	b	b	a	b	a	b	a	b	a	b	a	a	b	a	a	b	b	a	a	a	b	b	b	b	a	a	b	b
822	LG06	AX-89820747	15.93	na	86	92	0	0.2	1	-	NoMinorHom	SNP	a	b	b	a	b	b	b	b	b	b	b	a	b	a	b	a	b	a	b	a	a	b	a	a	b	b	a	a	a	b	b	b	b	a	a	b	b
823	LG06	AX-89782138	15.93	na	86	92	0	0.2	1	-	NoMinorHom	SNP	a	b	b	a	b	b	b	b	b	b	b	a	b	a	b	a	b	a	b	a	a	b	a	a	b	b	a	a	a	b	b	b	b	a	a	b	b
824	LG06	AX-89820773	15.93	na	86	92	0	0.2	1	-	NoMinorHom	SNP	a	b	b	a	b	b	b	b	b	b	b	a	b	a	b	a	b	a	b	a	a	b	a	a	b	b	a	a	a	b	b	b	b	a	a	b	b
825	LG06	AX-89820774	15.93	na	86	92	0	0.2	1	-	NoMinorHom	SNP	a	b	b	a	b	b	b	b	b	b	b	a	b	a	b	a	b	a	b	a	a	b	a	a	b	b	a	a	a	b	b	b	b	a	a	b	b
826	LG06	AX-89877966	17.066	na	85	92	1	0.28	1	-	NoMinorHom	SNP	a	b	b	a	b	b	b	b	b	b	b	a	b	a	b	a	a	a	b	a	a	b	b	a	b	b	-	a	a	b	b	b	b	a	a	b	b
827	LG06	AX-89782240	17.066	na	86	92	0	0.2	1	-	NoMinorHom	SNP	a	b	b	a	b	b	b	b	b	b	b	a	b	a	b	a	a	a	b	a	a	b	b	a	b	b	a	a	a	b	b	b	b	a	a	b	b
828	LG06	AX-89820932	18.203	na	85	92	1	0.28	1	-	NoMinorHom	SNP	a	b	b	a	b	b	b	b	b	b	b	a	b	a	b	a	a	a	b	a	a	b	b	b	b	b	a	a	a	b	b	b	b	a	a	b	b
829	LG06	AX-89860807	18.203	na	86	92	0	0.2	1	-	NoMinorHom	Indel	a	b	b	a	b	b	b	b	b	b	b	a	b	a	b	a	a	a	b	a	a	b	b	b	b	b	a	a	a	b	b	b	b	a	a	b	b
830	LG06	AX-89795664	20.502	na	88	90	0	0.02	1	-	NoMinorHom	SNP	a	b	b	a	b	b	b	b	b	b	b	a	b	a	b	a	a	a	b	a	a	b	b	b	b	b	a	a	a	b	b	b	b	a	a	b	b
831	LG06	AX-89894895	20.502	na	88	90	0	0.02	1	-	NoMinorHom	SNP	a	b	b	a	b	b	b	b	b	b	b	a	b	a	b	a	a	a	b	a	a	b	b	b	b	b	a	a	a	b	b	b	b	a	a	b	b
832	LG06	AX-89837692	21.067	na	87	91	0	0.09	1	-	NoMinorHom	SNP	a	b	b	a	b	b	b	b	b	b	b	a	b	a	b	a	a	a	b	a	a	b	b	b	b	b	a	a	a	b	b	b	b	a	a	b	b
833	LG06	AX-89837668	21.067	na	87	91	0	0.09	1	-	NoMinorHom	SNP	a	b	b	a	b	b	b	b	b	b	b	a	b	a	b	a	a	a	b	a	a	b	b	b	b	b	a	a	a	b	b	b	b	a	a	b	b
834	LG06	AX-89914458	21.067	na	87	91	0	0.09	1	-	PolyHighResolution	mSNP	a	b	b	a	b	b	b	b	b	b	b	a	b	a	b	a	a	a	b	a	a	b	b	b	b	b	a	a	a	b	b	b	b	a	a	b	b
835	LG06	AX-89837582	22.203	na	87	91	0	0.09	1	-	NoMinorHom	SNP	a	b	b	a	b	b	b	b	b	b	b	a	b	a	b	a	a	a	b	a	a	b	b	b	b	b	a	a	a	b	b	b	b	a	a	b	b
836	LG06	AX-89894774	22.203	na	87	91	0	0.09	1	-	NoMinorHom	SNP	a	b	b	a	b	b	b	b	b	b	b	a	b	a	b	a	a	a	b	a	a	b	b	b	b	b	a	a	a	b	b	b	b	a	a	b	b
837	LG06	AX-89822228	22.203	na	87	91	0	0.09	1	-	NoMinorHom	SNP	a	b	b	a	b	b	b	b	b	b	b	a	b	a	b	a	a	a	b	a	a	b	b	b	b	b	a	a	a	b	b	b	b	a	a	b	b
838	LG06	AX-89873653	26.299	na	84	94	0	0.56	1	-	NoMinorHom	SNP	a	b	b	a	b	b	b	b	b	b	b	a	b	a	b	a	a	a	b	a	a	b	b	b	b	b	a	a	a	b	b	b	b	a	a	b	b
839	LG06	AX-89877813	26.299	na	84	94	0	0.56	1	-	PolyHighResolution	SNP	a	b	b	a	b	b	b	b	b	b	b	a	b	a	b	a	a	a	b	a	a	b	b	b	b	b	a	a	a	b	b	b	b	a	a	b	b
840	LG06	AX-89904456	26.299	na	84	94	0	0.56	1	-	PolyHighResolution	SNP-SNP	a	b	b	a	b	b	b	b	b	b	b	a	b	a	b	a	a	a	b	a	a	b	b	b	b	b	a	a	a	b	b	b	b	a	a	b	b
841	LG06	AX-89782076	26.299	na	84	94	0	0.56	1	-	NoMinorHom	SNP	a	b	b	a	b	b	b	b	b	b	b	a	b	a	b	a	a	a	b	a	a	b	b	b	b	b	a	a	a	b	b	b	b	a	a	b	b
842	LG06	AX-89880460	28.013	na	85	93	0	0.36	1	-	NoMinorHom	SNP	a	b	b	a	b	b	b	a	b	b	b	a	b	a	b	a	a	a	b	a	a	b	b	b	b	b	a	a	a	b	b	b	b	a	a	b	b
843	LG06	AX-89783773	29.728	na	86	92	0	0.2	1	-	NoMinorHom	SNP	a	b	b	a	b	b	b	a	b	b	b	a	b	a	b	a	a	a	b	a	a	b	b	b	b	b	a	a	a	b	b	b	b	a	a	b	b
844	LG06	AX-89823182	29.728	na	86	92	0	0.2	1	-	NoMinorHom	SNP	a	b	b	a	b	b	b	a	b	b	b	a	b	a	b	a	a	a	b	a	a	b	b	b	b	b	a	a	a	b	b	b	b	a	a	b	b
845	LG06	AX-89783793	30.293	na	87	91	0	0.09	1	-	NoMinorHom	SNP	a	b	b	a	b	b	b	a	b	b	b	a	b	a	b	a	a	a	b	a	a	b	b	b	b	b	a	a	a	b	b	b	b	a	a	b	b
846	LG06	AX-89783912	33.783	na	85	93	0	0.36	1	-	NoMinorHom	SNP	a	b	b	a	b	b	b	a	b	b	b	a	b	a	b	a	a	a	b	a	a	b	b	b	b	b	a	a	a	b	a	b	b	a	a	b	b
847	LG06	AX-89803835	33.783	na	85	93	0	0.36	1	-	NoMinorHom	Indel	a	b	b	a	b	b	b	a	b	b	b	a	b	a	b	a	a	a	b	a	a	b	b	b	b	b	a	a	a	b	a	b	b	a	a	b	b
848	LG06	AX-89785417	34.348	na	84	94	0	0.56	1	-	NoMinorHom	SNP	a	b	b	a	b	b	b	a	b	b	b	a	b	a	b	a	a	a	b	a	a	b	b	b	b	b	a	a	a	b	a	b	b	a	a	b	b
849	LG06	AX-89825154	34.348	na	84	94	0	0.56	1	-	NoMinorHom	SNP	a	b	b	a	b	b	b	a	b	b	b	a	b	a	b	a	a	a	b	a	a	b	b	b	b	b	a	a	a	b	a	b	b	a	a	b	b
850	LG06	AX-89825145	34.348	na	84	94	0	0.56	1	-	NoMinorHom	SNP	a	b	b	a	b	b	b	a	b	b	b	a	b	a	b	a	a	a	b	a	a	b	b	b	b	b	a	a	a	b	a	b	b	a	a	b	b
851	LG06	AX-89863231	34.348	na	84	94	0	0.56	1	-	NoMinorHom	Indel	a	b	b	a	b	b	b	a	b	b	b	a	b	a	b	a	a	a	b	a	a	b	b	b	b	b	a	a	a	b	a	b	b	a	a	b	b
852	LG06	AX-89861094	34.348	na	84	94	0	0.56	1	-	NoMinorHom	Indel	a	b	b	a	b	b	b	a	b	b	b	a	b	a	b	a	a	a	b	a	a	b	b	b	b	b	a	a	a	b	a	b	b	a	a	b	b
853	LG06	AX-89825148	34.348	na	84	94	0	0.56	1	-	NoMinorHom	SNP	a	b	b	a	b	b	b	a	b	b	b	a	b	a	b	a	a	a	b	a	a	b	b	b	b	b	a	a	a	b	a	b	b	a	a	b	b
854	LG06	AX-89825157	34.348	na	84	94	0	0.56	1	-	NoMinorHom	SNP	a	b	b	a	b	b	b	a	b	b	b	a	b	a	b	a	a	a	b	a	a	b	b	b	b	b	a	a	a	b	a	b	b	a	a	b	b
855	LG06	AX-89785458	34.913	na	85	92	1	0.28	1	-	NoMinorHom	SNP	a	b	b	a	b	b	b	a	b	b	b	a	b	a	b	a	a	a	b	a	a	b	b	b	b	b	a	a	a	b	a	b	b	a	a	b	b
856	LG06	AX-89847858	34.913	na	85	93	0	0.36	1	-	PolyHighResolution	SNP-SNP	a	b	b	a	b	b	b	a	b	b	b	a	b	a	b	a	a	a	b	a	a	b	b	b	b	b	a	a	a	b	a	b	b	a	a	b	b
857	LG06	AX-89880576	35.478	na	84	94	0	0.56	1	-	NoMinorHom	SNP	a	b	b	a	b	b	b	a	b	b	b	a	b	a	b	a	a	a	b	a	a	b	b	b	b	b	a	a	a	b	a	b	b	a	a	b	b
858	LG06	AX-89865435	35.478	na	84	94	0	0.56	1	-	NoMinorHom	F1D	a	b	b	a	b	b	b	a	b	b	b	a	b	a	b	a	a	a	b	a	a	b	b	b	b	b	a	a	a	b	a	b	b	a	a	b	b
859	LG06	AX-89822680	35.478	na	84	94	0	0.56	1	-	NoMinorHom	SNP	a	b	b	a	b	b	b	a	b	b	b	a	b	a	b	a	a	a	b	a	a	b	b	b	b	b	a	a	a	b	a	b	b	a	a	b	b
860	LG06	AX-89855534	35.478	na	84	94	0	0.56	1	-	NoMinorHom	mSNP	a	b	b	a	b	b	b	a	b	b	b	a	b	a	b	a	a	a	b	a	a	b	b	b	b	b	a	a	a	b	a	b	b	a	a	b	b
861	LG06	AX-89835611	35.478	na	84	94	0	0.56	1	-	NoMinorHom	SNP	a	b	b	a	b	b	b	a	b	b	b	a	b	a	b	a	a	a	b	a	a	b	b	b	b	b	a	a	a	b	a	b	b	a	a	b	b
862	LG06	AX-89783410	36.614	na	82	96	0	1.1	1	-	NoMinorHom	SNP	a	b	b	a	b	b	b	a	b	b	b	a	b	a	b	a	a	a	b	a	a	b	b	b	b	b	a	a	a	b	a	b	b	a	a	b	b
863	LG06	AX-89847620	37.179	na	83	94	1	0.68	1	-	NoMinorHom	SNP-SNP	a	b	b	a	b	b	b	a	b	b	b	a	b	a	b	a	a	a	b	a	a	b	b	b	b	b	a	a	a	b	a	b	b	a	a	b	b
864	LG06	AX-89879753	39.478	na	85	93	0	0.36	1	-	NoMinorHom	SNP	a	b	b	a	b	b	b	a	b	b	b	a	b	a	b	a	a	a	b	a	a	b	b	b	b	b	a	a	a	a	a	b	b	a	a	b	b
865	LG06	AX-89783953	39.478	na	85	93	0	0.36	1	-	NoMinorHom	SNP	a	b	b	a	b	b	b	a	b	b	b	a	b	a	b	a	a	a	b	a	a	b	b	b	b	b	a	a	a	a	a	b	b	a	a	b	b
866	LG06	AX-89823387	39.478	na	85	93	0	0.36	1	-	NoMinorHom	SNP	a	b	b	a	b	b	b	a	b	b	b	a	b	a	b	a	a	a	b	a	a	b	b	b	b	b	a	a	a	a	a	b	b	a	a	b	b
867	LG06	AX-89783929	39.478	na	85	93	0	0.36	1	-	NoMinorHom	SNP	a	b	b	a	b	b	b	a	b	b	b	a	b	a	b	a	a	a	b	a	a	b	b	b	b	b	a	a	a	a	a	b	b	a	a	b	b
868	LG06	AX-89860981	39.478	na	85	93	0	0.36	1	-	NoMinorHom	Indel	a	b	b	a	b	b	b	a	b	b	b	a	b	a	b	a	a	a	b	a	a	b	b	b	b	b	a	a	a	a	a	b	b	a	a	b	b
869	LG06	AX-89880557	39.478	na	84	91	3	0.28	1	-	NoMinorHom	SNP	-	b	b	a	b	b	b	a	b	b	b	a	b	a	b	a	a	a	b	a	a	b	b	b	b	b	a	a	a	a	a	b	b	a	a	b	b
870	LG06	AX-89783959	39.478	na	85	93	0	0.36	1	-	NoMinorHom	SNP	a	b	b	a	b	b	b	a	b	b	b	a	b	a	b	a	a	a	b	a	a	b	b	b	b	b	a	a	a	a	a	b	b	a	a	b	b
871	LG06	AX-89880185	40.043	na	84	94	0	0.56	1	-	NoMinorHom	SNP	a	b	b	a	b	b	b	a	b	b	b	a	b	a	b	a	a	a	b	a	a	b	b	b	b	b	b	a	a	a	a	b	b	a	a	b	b
872	LG06	AX-89904655	40.043	na	84	94	0	0.56	1	-	PolyHighResolution	SNP-SNP	a	b	b	a	b	b	b	a	b	b	b	a	b	a	b	a	a	a	b	a	a	b	b	b	b	b	b	a	a	a	a	b	b	a	a	b	b
873	LG06	AX-89880206	40.043	na	84	94	0	0.56	1	-	NoMinorHom	SNP	a	b	b	a	b	b	b	a	b	b	b	a	b	a	b	a	a	a	b	a	a	b	b	b	b	b	b	a	a	a	a	b	b	a	a	b	b
874	LG06	AX-89847585	41.18	na	86	92	0	0.2	1	-	PolyHighResolution	SNP-SNP	a	b	b	a	b	b	b	a	b	b	b	a	b	a	b	a	a	a	b	a	a	b	b	b	b	b	b	a	a	a	a	b	b	a	a	a	b
875	LG06	AX-89783743	41.18	na	86	92	0	0.2	1	-	NoMinorHom	SNP	a	b	b	a	b	b	b	a	b	b	b	a	b	a	b	a	a	a	b	a	a	b	b	b	b	b	b	a	a	a	a	b	b	a	a	a	b
876	LG06	AX-89806603	41.745	na	85	92	1	0.28	1	-	NoMinorHom	Indel	a	b	b	a	b	b	b	a	b	b	b	a	b	a	b	a	a	a	b	a	a	b	b	b	b	b	b	a	a	a	a	b	b	a	a	a	b
877	LG06	AX-89879781	41.745	na	85	93	0	0.36	1	-	NoMinorHom	SNP	a	b	b	a	b	b	b	a	b	b	b	a	b	a	b	a	a	a	b	a	a	b	b	b	b	b	b	a	a	a	a	b	b	a	a	a	b
878	LG06	AX-89823315	41.745	na	85	93	0	0.36	1	-	NoMinorHom	SNP	a	b	b	a	b	b	b	a	b	b	b	a	b	a	b	a	a	a	b	a	a	b	b	b	b	b	b	a	a	a	a	b	b	a	a	a	b
879	LG06	AX-89879732	41.745	na	85	93	0	0.36	1	-	NoMinorHom	SNP	a	b	b	a	b	b	b	a	b	b	b	a	b	a	b	a	a	a	b	a	a	b	b	b	b	b	b	a	a	a	a	b	b	a	a	a	b
880	LG06	AX-89860736	41.745	na	85	93	0	0.36	1	-	NoMinorHom	Indel	a	b	b	a	b	b	b	a	b	b	b	a	b	a	b	a	a	a	b	a	a	b	b	b	b	b	b	a	a	a	a	b	b	a	a	a	b
881	LG06	AX-89781054	41.745	na	85	93	0	0.36	1	-	NoMinorHom	SNP	a	b	b	a	b	b	b	a	b	b	b	a	b	a	b	a	a	a	b	a	a	b	b	b	b	b	b	a	a	a	a	b	b	a	a	a	b
882	LG06	AX-89819461	41.745	na	83	93	2	0.57	1	-	NoMinorHom	SNP	a	b	b	a	b	b	b	a	b	b	b	a	b	a	b	a	a	a	b	a	a	b	b	b	b	b	b	a	a	a	a	b	b	a	a	-	b
883	LG06	AX-89878972	41.745	na	85	93	0	0.36	1	-	PolyHighResolution	SNP	a	b	b	a	b	b	b	a	b	b	b	a	b	a	b	a	a	a	b	a	a	b	b	b	b	b	b	a	a	a	a	b	b	a	a	a	b
884	LG06	AX-89876586	41.745	na	84	93	1	0.46	1	-	NoMinorHom	SNP	a	b	b	a	b	b	b	a	b	b	b	a	b	a	b	a	a	a	b	a	a	b	b	b	b	b	b	a	a	a	a	b	b	a	a	a	b
885	LG06	AX-89823411	41.745	na	85	93	0	0.36	1	-	NoMinorHom	SNP	a	b	b	a	b	b	b	a	b	b	b	a	b	a	b	a	a	a	b	a	a	b	b	b	b	b	b	a	a	a	a	b	b	a	a	a	b
886	LG06	AX-89781295	41.745	na	85	93	0	0.36	1	-	NoMinorHom	SNP	a	b	b	a	b	b	b	a	b	b	b	a	b	a	b	a	a	a	b	a	a	b	b	b	b	b	b	a	a	a	a	b	b	a	a	a	b
887	LG06	AX-89782133	42.31	na	84	93	1	0.46	1	-	NoMinorHom	SNP	a	b	b	a	b	b	b	a	b	b	b	a	b	a	-	a	a	a	b	a	a	b	b	b	b	b	b	a	a	a	a	b	b	a	a	a	b
888	LG06	AX-89877549	42.31	na	84	93	1	0.46	1	-	NoMinorHom	SNP	a	b	b	a	b	b	b	a	b	b	b	a	b	a	b	a	a	a	b	a	a	b	b	b	b	b	b	a	a	a	a	b	b	a	a	a	b
889	LG06	AX-89781885	42.31	na	84	94	0	0.56	1	-	PolyHighResolution	SNP	a	b	b	a	b	b	b	a	b	b	b	a	b	a	b	a	a	a	b	a	a	b	b	b	b	b	b	a	a	a	a	b	b	a	a	a	b
890	LG06	AX-89782129	42.31	na	84	94	0	0.56	1	-	NoMinorHom	SNP	a	b	b	a	b	b	b	a	b	b	b	a	b	a	b	a	a	a	b	a	a	b	b	b	b	b	b	a	a	a	a	b	b	a	a	a	b
891	LG06	AX-89781961	42.31	na	84	94	0	0.56	1	-	NoMinorHom	SNP	a	b	b	a	b	b	b	a	b	b	b	a	b	a	b	a	a	a	b	a	a	b	b	b	b	b	b	a	a	a	a	b	b	a	a	a	b
892	LG06	AX-89782105	42.31	na	84	94	0	0.56	1	-	NoMinorHom	SNP	a	b	b	a	b	b	b	a	b	b	b	a	b	a	b	a	a	a	b	a	a	b	b	b	b	b	b	a	a	a	a	b	b	a	a	a	b
893	LG06	AX-89820944	42.875	na	85	93	0	0.36	1	-	NoMinorHom	SNP	a	b	b	a	b	b	b	a	b	b	b	a	b	a	b	a	a	a	b	a	a	b	b	b	b	b	b	a	a	a	a	b	b	a	a	a	b
894	LG06	AX-89821142	42.875	na	85	93	0	0.36	1	-	NoMinorHom	SNP	a	b	b	a	b	b	b	a	b	b	b	a	b	a	b	a	a	a	b	a	a	b	b	b	b	b	b	a	a	a	a	b	b	a	a	a	b
895	LG06	AX-89782407	42.875	na	85	93	0	0.36	1	-	NoMinorHom	SNP	a	b	b	a	b	b	b	a	b	b	b	a	b	a	b	a	a	a	b	a	a	b	b	b	b	b	b	a	a	a	a	b	b	a	a	a	b
896	LG06	AX-89822841	43.44	na	86	92	0	0.2	1	-	NoMinorHom	SNP	a	b	b	a	b	b	b	a	b	b	b	a	b	a	b	a	a	a	b	a	a	b	b	b	b	b	b	a	a	a	a	b	b	a	a	a	b
897	LG06	AX-89878561	43.44	na	86	92	0	0.2	1	-	NoMinorHom	SNP	a	b	b	a	b	b	b	a	b	b	b	a	b	a	b	a	a	a	b	a	a	b	b	b	b	b	b	a	a	a	a	b	b	a	a	a	b
898	LG06	AX-89880001	43.44	na	86	92	0	0.2	1	-	NoMinorHom	SNP	a	b	b	a	b	b	b	a	b	b	b	a	b	a	b	a	a	a	b	a	a	b	b	b	b	b	b	a	a	a	a	b	b	a	a	a	b
899	LG06	AX-89822852	44.576	na	88	90	0	0.02	1	-	PolyHighResolution	SNP	a	b	b	a	b	b	b	a	b	b	b	a	b	a	b	a	a	a	b	a	a	b	b	b	b	a	b	a	a	a	a	b	b	a	a	a	b
900	LG06	AX-89783595	46.875	na	90	88	0	0.02	1	-	NoMinorHom	SNP	a	b	b	a	b	b	b	a	b	b	b	a	b	a	b	a	a	a	b	a	a	b	b	b	b	a	b	a	a	a	a	b	b	a	a	a	b
901	LG06	AX-89879633	46.875	na	90	88	0	0.02	1	-	NoMinorHom	SNP	a	b	b	a	b	b	b	a	b	b	b	a	b	a	b	a	a	a	b	a	a	b	b	b	b	a	b	a	a	a	a	b	b	a	a	a	b
902	LG06	AX-89879632	46.875	na	90	88	0	0.02	1	-	NoMinorHom	SNP	a	b	b	a	b	b	b	a	b	b	b	a	b	a	b	a	a	a	b	a	a	b	b	b	b	a	b	a	a	a	a	b	b	a	a	a	b
903	LG06	AX-89803740	47.44	na	91	87	0	0.09	1	-	NoMinorHom	Indel	a	b	b	a	b	b	b	a	b	b	b	a	b	a	b	a	a	a	b	a	a	b	b	b	b	a	b	a	a	a	a	b	b	a	a	a	b
904	LG06	AX-89784031	48.577	na	91	87	0	0.09	1	-	NoMinorHom	SNP	a	b	b	a	b	b	b	a	b	b	b	a	b	a	b	a	a	a	b	a	a	b	b	b	b	a	b	a	a	a	a	b	b	a	a	a	b
905	LG06	AX-89867828	48.577	na	91	87	0	0.09	1	-	NoMinorHom	SNP-in-Ins	a	b	b	a	b	b	b	a	b	b	b	a	b	a	b	a	a	a	b	a	a	b	b	b	b	a	b	a	a	a	a	b	b	a	a	a	b
906	LG06	AX-89784027	48.577	na	91	87	0	0.09	1	-	NoMinorHom	SNP	a	b	b	a	b	b	b	a	b	b	b	a	b	a	b	a	a	a	b	a	a	b	b	b	b	a	b	a	a	a	a	b	b	a	a	a	b
907	LG06	AX-89823487	48.577	na	91	86	1	0.14	1	-	NoMinorHom	SNP	a	b	b	a	b	b	b	a	b	b	b	a	b	a	b	a	a	a	b	a	a	b	b	b	b	a	b	a	a	a	a	b	b	a	a	a	b
908	LG06	AX-89880592	48.577	na	91	87	0	0.09	1	-	NoMinorHom	SNP	a	b	b	a	b	b	b	a	b	b	b	a	b	a	b	a	a	a	b	a	a	b	b	b	b	a	b	a	a	a	a	b	b	a	a	a	b
909	LG06	AX-89863024	48.577	na	91	87	0	0.09	1	-	NoMinorHom	Indel	a	b	b	a	b	b	b	a	b	b	b	a	b	a	b	a	a	a	b	a	a	b	b	b	b	a	b	a	a	a	a	b	b	a	a	a	b
910	LG06	AX-89876463	49.142	na	90	88	0	0.02	1	-	NoMinorHom	SNP	a	b	b	a	b	b	b	a	b	b	b	a	b	a	b	a	a	a	b	a	a	b	b	b	b	a	b	a	a	a	a	b	b	a	a	a	b
911	LG06	AX-89781024	49.142	na	90	88	0	0.02	1	-	NoMinorHom	SNP	a	b	b	a	b	b	b	a	b	b	b	a	b	a	b	a	a	a	b	a	a	b	b	b	b	a	b	a	a	a	a	b	b	a	a	a	b
912	LG06	AX-89876545	49.142	na	89	88	1	0.01	1	-	NoMinorHom	SNP	a	b	b	a	b	b	b	a	b	b	b	a	b	a	b	a	a	a	b	a	a	b	b	b	b	a	b	a	a	a	a	b	b	a	a	a	b
913	LG06	AX-89781031	49.707	na	89	89	0	0	1	-	NoMinorHom	SNP	a	b	b	a	b	b	b	a	b	b	b	a	b	a	b	a	a	a	b	a	a	b	b	b	b	a	b	a	a	a	a	b	b	a	a	a	b
914	LG06	AX-89910793	50.272	na	88	90	0	0.02	1	-	PolyHighResolution	mSNP	a	b	b	a	b	b	b	a	b	b	b	a	b	a	b	a	a	a	b	a	a	b	b	b	b	a	b	a	a	a	a	b	b	a	a	b	b
915	LG06	AX-89860701	52.571	na	86	90	2	0.09	1	-	NoMinorHom	Indel	a	b	b	a	b	b	b	a	b	b	b	a	a	a	b	a	-	a	b	a	a	b	b	b	b	a	b	a	a	a	a	b	b	a	a	b	b
916	LG06	AX-89781211	54.285	na	87	91	0	0.09	1	-	NoMinorHom	SNP	a	b	b	b	b	b	b	a	b	b	b	a	a	a	b	a	a	a	b	a	a	b	b	b	b	a	b	a	a	a	a	b	b	a	a	b	b
917	LG06	AX-89876730	54.285	na	87	91	0	0.09	1	-	NoMinorHom	SNP	a	b	b	b	b	b	b	a	b	b	b	a	a	a	b	a	a	a	b	a	a	b	b	b	b	a	b	a	a	a	a	b	b	a	a	b	b
918	LG06	AX-89781184	54.285	na	87	89	2	0.02	1	-	PolyHighResolution	SNP	a	b	b	b	b	b	b	a	b	b	b	a	a	a	b	a	a	a	b	a	a	b	b	b	b	a	b	a	a	a	a	b	b	a	a	b	b
919	LG06	AX-89781210	54.285	na	87	91	0	0.09	1	-	PolyHighResolution	SNP	a	b	b	b	b	b	b	a	b	b	b	a	a	a	b	a	a	a	b	a	a	b	b	b	b	a	b	a	a	a	a	b	b	a	a	b	b
920	LG06	AX-89781195	54.285	na	87	91	0	0.09	1	-	NoMinorHom	SNP	a	b	b	b	b	b	b	a	b	b	b	a	a	a	b	a	a	a	b	a	a	b	b	b	b	a	b	a	a	a	a	b	b	a	a	b	b
921	LG06	AX-89819608	54.285	na	87	91	0	0.09	1	-	NoMinorHom	SNP	a	b	b	b	b	b	b	a	b	b	b	a	a	a	b	a	a	a	b	a	a	b	b	b	b	a	b	a	a	a	a	b	b	a	a	b	b
922	LG06	AX-89910829	54.285	na	86	88	4	0.02	1	-	NoMinorHom	mSNP	a	b	b	b	b	b	b	a	b	b	b	a	a	a	b	a	a	a	b	a	a	b	-	-	b	a	-	a	a	a	a	b	b	a	a	b	b
923	LG06	AX-89781159	54.285	na	87	91	0	0.09	1	-	NoMinorHom	SNP	a	b	b	b	b	b	b	a	b	b	b	a	a	a	b	a	a	a	b	a	a	b	b	b	b	a	b	a	a	a	a	b	b	a	a	b	b
924	LG06	AX-89904361	54.285	na	87	91	0	0.09	1	-	PolyHighResolution	SNP-SNP	a	b	b	b	b	b	b	a	b	b	b	a	a	a	b	a	a	a	b	a	a	b	b	b	b	a	b	a	a	a	a	b	b	a	a	b	b
925	LG06	AX-89830326	54.285	na	87	91	0	0.09	1	-	NoMinorHom	SNP	a	b	b	b	b	b	b	a	b	b	b	a	a	a	b	a	a	a	b	a	a	b	b	b	b	a	b	a	a	a	a	b	b	a	a	b	b
926	LG06	AX-89819988	55.422	na	87	91	0	0.09	1	-	NoMinorHom	SNP	a	b	b	b	b	b	b	a	b	b	b	a	a	a	b	a	a	a	b	a	a	b	b	b	b	a	b	a	a	a	a	b	b	a	a	b	b
927	LG06	AX-89819947	55.422	na	87	91	0	0.09	1	-	NoMinorHom	SNP	a	b	b	b	b	b	b	a	b	b	b	a	a	a	b	a	a	a	b	a	a	b	b	b	b	a	b	a	a	a	a	b	b	a	a	b	b
928	LG06	AX-89877107	55.422	na	87	91	0	0.09	1	-	NoMinorHom	SNP	a	b	b	b	b	b	b	a	b	b	b	a	a	a	b	a	a	a	b	a	a	b	b	b	b	a	b	a	a	a	a	b	b	a	a	b	b
929	LG06	AX-89877038	55.422	na	87	91	0	0.09	1	-	NoMinorHom	SNP	a	b	b	b	b	b	b	a	b	b	b	a	a	a	b	a	a	a	b	a	a	b	b	b	b	a	b	a	a	a	a	b	b	a	a	b	b
930	LG06	AX-89781421	55.987	na	88	90	0	0.02	1	-	NoMinorHom	SNP	a	b	b	b	b	b	b	a	b	b	b	a	a	a	b	a	a	a	b	a	a	b	b	b	b	a	b	a	a	a	a	b	b	a	a	b	b
931	LG06	AX-89819913	55.987	na	88	90	0	0.02	1	-	PolyHighResolution	SNP	a	b	b	b	b	b	b	a	b	b	b	a	a	a	b	a	a	a	b	a	a	b	b	b	b	a	b	a	a	a	a	b	b	a	a	b	b
932	LG06	AX-89904384	57.123	na	90	88	0	0.02	1	-	PolyHighResolution	SNP-SNP	a	b	b	b	a	b	b	a	b	b	b	a	a	a	b	a	a	a	b	a	a	b	b	b	b	a	b	a	a	a	a	b	b	a	a	b	b
933	LG06	AX-89819867	57.688	na	89	89	0	0	1	-	NoMinorHom	SNP	a	b	b	b	a	b	b	a	b	b	b	a	a	a	b	a	a	a	b	a	a	b	b	b	b	a	b	a	a	a	a	b	b	a	a	b	b
934	LG06	AX-89781366	58.253	na	88	90	0	0.02	1	-	NoMinorHom	SNP	a	b	b	b	a	b	b	a	b	b	b	a	a	a	b	a	a	a	b	a	a	b	b	b	b	a	b	a	a	a	b	b	b	a	a	b	b
935	LG06	AX-89781374	58.253	na	88	90	0	0.02	1	-	NoMinorHom	SNP	a	b	b	b	a	b	b	a	b	b	b	a	a	a	b	a	a	a	b	a	a	b	b	b	b	a	b	a	a	a	b	b	b	a	a	b	b
936	LG06	AX-89781371	58.253	na	88	90	0	0.02	1	-	NoMinorHom	SNP	a	b	b	b	a	b	b	a	b	b	b	a	a	a	b	a	a	a	b	a	a	b	b	b	b	a	b	a	a	a	b	b	b	a	a	b	b
937	LG06	AX-89781306	60.552	na	88	90	0	0.02	1	-	NoMinorHom	SNP	a	b	b	b	a	b	b	a	b	b	b	a	a	a	b	a	b	a	b	a	a	b	b	b	b	a	b	a	a	a	b	b	a	a	a	b	b
938	LG06	AX-89876890	60.552	na	88	90	0	0.02	1	-	NoMinorHom	SNP	a	b	b	b	a	b	b	a	b	b	b	a	a	a	b	a	b	a	b	a	a	b	b	b	b	a	b	a	a	a	b	b	a	a	a	b	b
939	LG06	AX-89819787	60.552	na	88	90	0	0.02	1	-	NoMinorHom	SNP	a	b	b	b	a	b	b	a	b	b	b	a	a	a	b	a	b	a	b	a	a	b	b	b	b	a	b	a	a	a	b	b	a	a	a	b	b
940	LG06	AX-89876899	60.552	na	88	90	0	0.02	1	-	NoMinorHom	SNP	a	b	b	b	a	b	b	a	b	b	b	a	a	a	b	a	b	a	b	a	a	b	b	b	b	a	b	a	a	a	b	b	a	a	a	b	b
941	LG06	AX-89876870	62.267	na	87	91	0	0.09	1	-	NoMinorHom	SNP	a	b	b	b	a	b	b	a	b	b	b	b	a	a	b	a	b	a	b	a	a	b	b	b	b	a	b	a	a	a	b	b	a	a	a	b	b
942	LG06	AX-89819752	62.267	na	87	91	0	0.09	1	-	NoMinorHom	SNP	a	b	b	b	a	b	b	a	b	b	b	b	a	a	b	a	b	a	b	a	a	b	b	b	b	a	b	a	a	a	b	b	a	a	a	b	b
943	LG06	AX-89876818	62.832	na	86	92	0	0.2	1	-	NoMinorHom	SNP	a	b	b	b	a	b	b	a	b	b	b	b	a	a	b	a	b	a	b	a	a	b	b	b	b	a	b	a	a	a	b	b	a	a	a	b	b
944	LG06	AX-89781601	64.546	na	87	91	0	0.09	1	-	NoMinorHom	SNP	a	b	b	b	a	b	b	a	b	b	b	b	a	a	b	a	b	a	b	a	a	b	b	b	b	a	b	a	b	a	b	b	a	a	a	b	b
945	LG06	AX-89854957	64.546	na	87	91	0	0.09	1	-	NoMinorHom	mSNP	a	b	b	b	a	b	b	a	b	b	b	b	a	a	b	a	b	a	b	a	a	b	b	b	b	a	b	a	b	a	b	b	a	a	a	b	b
946	LG06	AX-89781581	64.546	na	87	91	0	0.09	1	-	NoMinorHom	SNP	a	b	b	b	a	b	b	a	b	b	b	b	a	a	b	a	b	a	b	a	a	b	b	b	b	a	b	a	b	a	b	b	a	a	a	b	b
947	LG06	AX-89781583	64.546	na	87	91	0	0.09	1	-	NoMinorHom	SNP	a	b	b	b	a	b	b	a	b	b	b	b	a	a	b	a	b	a	b	a	a	b	b	b	b	a	b	a	b	a	b	b	a	a	a	b	b
948	LG06	AX-89781585	64.546	na	87	91	0	0.09	1	-	NoMinorHom	SNP	a	b	b	b	a	b	b	a	b	b	b	b	a	a	b	a	b	a	b	a	a	b	b	b	b	a	b	a	b	a	b	b	a	a	a	b	b
949	LG06	AX-89781560	65.111	na	85	92	1	0.28	1	-	NoMinorHom	SNP	a	b	b	b	a	b	b	-	b	b	b	b	a	a	b	a	b	a	b	a	a	b	b	b	b	a	b	a	b	a	b	b	a	a	a	b	b
950	LG06	AX-89867623	65.111	na	86	92	0	0.2	1	-	NoMinorHom	SNP-in-Ins	a	b	b	b	a	b	b	a	b	b	b	b	a	a	b	a	b	a	b	a	a	b	b	b	b	a	b	a	b	a	b	b	a	a	a	b	b
951	LG06	AX-89811636	65.111	na	86	92	0	0.2	1	-	NoMinorHom	SNP-in-Ins	a	b	b	b	a	b	b	a	b	b	b	b	a	a	b	a	b	a	b	a	a	b	b	b	b	a	b	a	b	a	b	b	a	a	a	b	b
952	LG06	AX-89877181	65.111	na	86	92	0	0.2	1	-	NoMinorHom	SNP	a	b	b	b	a	b	b	a	b	b	b	b	a	a	b	a	b	a	b	a	a	b	b	b	b	a	b	a	b	a	b	b	a	a	a	b	b
953	LG06	AX-89781543	65.111	na	86	91	1	0.14	1	-	NoMinorHom	SNP	a	b	b	b	a	b	b	a	b	b	b	b	a	a	b	a	b	a	b	a	a	b	b	b	b	a	b	a	b	a	b	b	a	a	a	b	b
954	LG06	AX-89803497	66.826	na	87	91	0	0.09	1	-	PolyHighResolution	Indel	a	b	b	b	a	b	b	a	b	b	b	b	a	a	b	a	b	a	b	a	a	b	b	b	b	a	b	a	b	a	b	b	a	a	a	b	b
955	LG06	AX-89781624	66.826	na	87	91	0	0.09	1	-	NoMinorHom	SNP	a	b	b	b	a	b	b	a	b	b	b	b	a	a	b	a	b	a	b	a	a	b	b	b	b	a	b	a	b	a	b	b	a	a	a	b	b
956	LG06	AX-89806626	66.826	na	87	91	0	0.09	1	-	NoMinorHom	Indel	a	b	b	b	a	b	b	a	b	b	b	b	a	a	b	a	b	a	b	a	a	b	b	b	b	a	b	a	b	a	b	b	a	a	a	b	b
957	LG06	AX-89820137	66.826	na	87	91	0	0.09	1	-	NoMinorHom	SNP	a	b	b	b	a	b	b	a	b	b	b	b	a	a	b	a	b	a	b	a	a	b	b	b	b	a	b	a	b	a	b	b	a	a	a	b	b
958	LG06	AX-89877275	66.826	na	87	91	0	0.09	1	-	NoMinorHom	SNP	a	b	b	b	a	b	b	a	b	b	b	b	a	a	b	a	b	a	b	a	a	b	b	b	b	a	b	a	b	a	b	b	a	a	a	b	b
959	LG06	AX-89877253	66.826	na	87	91	0	0.09	1	-	NoMinorHom	SNP	a	b	b	b	a	b	b	a	b	b	b	b	a	a	b	a	b	a	b	a	a	b	b	b	b	a	b	a	b	a	b	b	a	a	a	b	b
960	LG06	AX-89847297	67.391	na	85	91	2	0.2	1	-	NoMinorHom	SNP-SNP	a	b	b	b	a	b	b	a	b	b	b	b	a	a	b	a	b	-	b	a	a	b	b	b	b	a	b	a	b	a	b	b	a	a	a	b	b
961	LG06	AX-89784369	67.391	na	86	92	0	0.2	1	-	NoMinorHom	SNP	a	b	b	b	a	b	b	a	b	b	b	b	a	a	b	a	b	a	b	a	a	b	b	b	b	a	b	a	b	a	b	b	a	a	a	b	b
962	LG06	AX-89910963	67.391	na	86	91	1	0.14	1	-	NoMinorHom	mSNP	a	b	b	b	a	b	b	a	b	b	b	b	a	a	b	a	b	a	b	a	a	b	b	b	b	a	b	a	b	a	b	b	a	a	a	-	b
963	LG06	AX-89862850	67.956	na	85	92	1	0.28	1	-	NoMinorHom	Indel	a	b	b	b	a	b	b	a	b	b	b	b	a	a	b	a	b	a	b	a	a	b	b	b	b	a	b	a	b	a	b	b	a	a	a	b	b
964	LG06	AX-89820259	68.521	na	86	92	0	0.2	1	-	NoMinorHom	SNP	a	b	b	b	a	b	b	a	b	b	b	b	a	a	b	a	b	a	b	a	a	b	b	b	b	a	b	a	b	a	b	b	a	a	a	b	b
965	LG06	AX-89781736	69.085	na	85	93	0	0.36	1	-	NoMinorHom	SNP	a	b	b	b	a	b	b	a	b	b	b	b	a	a	b	a	b	a	b	a	a	b	b	b	b	a	b	a	b	a	b	b	a	a	a	b	b
966	LG06	AX-89781760	71.385	na	85	93	0	0.36	1	-	NoMinorHom	SNP	a	b	b	b	a	b	b	a	b	b	b	b	a	a	b	a	b	a	a	a	a	b	b	b	b	a	b	a	b	a	b	b	a	a	a	b	b
967	LG06	AX-89781818	71.95	na	86	92	0	0.2	1	-	NoMinorHom	SNP	a	b	b	b	a	b	b	a	b	b	b	b	a	a	b	a	b	a	a	a	a	b	b	b	b	a	b	a	b	a	b	b	a	a	a	b	b
968	LG06	AX-89781914	72.515	na	85	93	0	0.36	1	-	NoMinorHom	SNP	a	b	b	b	a	b	b	a	b	b	b	b	a	a	b	a	b	a	a	a	a	b	b	b	b	a	b	a	b	a	b	b	a	a	a	b	b
969	LG06	AX-89820472	72.515	na	85	93	0	0.36	1	-	NoMinorHom	SNP	a	b	b	b	a	b	b	a	b	b	b	b	a	a	b	a	b	a	a	a	a	b	b	b	b	a	b	a	b	a	b	b	a	a	a	b	b
970	LG06	AX-89823226	72.515	na	85	93	0	0.36	1	-	NoMinorHom	SNP	a	b	b	b	a	b	b	a	b	b	b	b	a	a	b	a	b	a	a	a	a	b	b	b	b	a	b	a	b	a	b	b	a	a	a	b	b
971	LG06	AX-89872323	72.515	na	85	93	0	0.36	1	-	NoMinorHom	Indel-SNP	a	b	b	b	a	b	b	a	b	b	b	b	a	a	b	a	b	a	a	a	a	b	b	b	b	a	b	a	b	a	b	b	a	a	a	b	b
972	LG06	AX-89781986	72.515	na	85	93	0	0.36	1	-	NoMinorHom	SNP	a	b	b	b	a	b	b	a	b	b	b	b	a	a	b	a	b	a	a	a	a	b	b	b	b	a	b	a	b	a	b	b	a	a	a	b	b
973	LG06	AX-89781887	72.515	na	85	93	0	0.36	1	-	NoMinorHom	SNP	a	b	b	b	a	b	b	a	b	b	b	b	a	a	b	a	b	a	a	a	a	b	b	b	b	a	b	a	b	a	b	b	a	a	a	b	b
974	LG06	AX-89823225	72.515	na	85	93	0	0.36	1	-	NoMinorHom	SNP	a	b	b	b	a	b	b	a	b	b	b	b	a	a	b	a	b	a	a	a	a	b	b	b	b	a	b	a	b	a	b	b	a	a	a	b	b
975	LG06	AX-89823235	72.515	na	85	93	0	0.36	1	-	NoMinorHom	SNP	a	b	b	b	a	b	b	a	b	b	b	b	a	a	b	a	b	a	a	a	a	b	b	b	b	a	b	a	b	a	b	b	a	a	a	b	b
976	LG06	AX-89781891	72.515	na	85	93	0	0.36	1	-	NoMinorHom	SNP	a	b	b	b	a	b	b	a	b	b	b	b	a	a	b	a	b	a	a	a	a	b	b	b	b	a	b	a	b	a	b	b	a	a	a	b	b
977	LG06	AX-89862878	72.515	na	85	93	0	0.36	1	-	NoMinorHom	Indel	a	b	b	b	a	b	b	a	b	b	b	b	a	a	b	a	b	a	a	a	a	b	b	b	b	a	b	a	b	a	b	b	a	a	a	b	b
978	LG06	AX-89781895	72.515	na	85	93	0	0.36	1	-	NoMinorHom	SNP	a	b	b	b	a	b	b	a	b	b	b	b	a	a	b	a	b	a	a	a	a	b	b	b	b	a	b	a	b	a	b	b	a	a	a	b	b
979	LG07	AX-89806858	0	na	90	87	1	0.05	1	-	PolyHighResolution	Indel	b	b	b	b	a	a	a	b	b	a	b	a	b	b	b	b	a	b	b	a	b	b	b	b	b	b	a	b	a	a	a	b	a	a	a	a	a
980	LG07	AX-89880412	0	na	91	87	0	0.09	1	-	NoMinorHom	SNP	b	b	b	b	a	a	a	b	b	a	b	a	b	b	b	b	a	b	b	a	b	b	b	b	b	b	a	b	a	a	a	b	a	a	a	a	a
981	LG07	AX-89880421	0	na	91	87	0	0.09	1	-	NoMinorHom	SNP	b	b	b	b	a	a	a	b	b	a	b	a	b	b	b	b	a	b	b	a	b	b	b	b	b	b	a	b	a	a	a	b	a	a	a	a	a
982	LG07	AX-89783829	0	na	91	87	0	0.09	1	-	NoMinorHom	SNP	b	b	b	b	a	a	a	b	b	a	b	a	b	b	b	b	a	b	b	a	b	b	b	b	b	b	a	b	a	a	a	b	a	a	a	a	a
983	LG07	AX-89880368	2.891	na	90	88	0	0.02	1	-	NoMinorHom	SNP	b	b	b	b	a	a	a	b	b	a	b	a	b	b	b	b	a	b	b	a	b	b	b	b	b	b	a	b	a	a	b	b	a	a	a	a	a
984	LG07	AX-89783797	2.891	na	90	88	0	0.02	1	-	NoMinorHom	SNP	b	b	b	b	a	a	a	b	b	a	b	a	b	b	b	b	a	b	b	a	b	b	b	b	b	b	a	b	a	a	b	b	a	a	a	a	a
985	LG07	AX-89799147	9.487	na	89	89	0	0	1	-	NoMinorHom	SNP	b	b	b	b	a	a	a	b	b	a	b	b	b	b	b	b	a	b	b	a	a	b	b	b	b	a	a	b	a	a	b	b	a	a	a	a	a
986	LG07	AX-89799148	9.487	na	89	89	0	0	1	-	NoMinorHom	SNP	b	b	b	b	a	a	a	b	b	a	b	b	b	b	b	b	a	b	b	a	a	b	b	b	b	a	a	b	a	a	b	b	a	a	a	a	a
987	LG07	AX-89901564	9.487	na	89	89	0	0	1	-	PolyHighResolution	SNP	b	b	b	b	a	a	a	b	b	a	b	b	b	b	b	b	a	b	b	a	a	b	b	b	b	a	a	b	a	a	b	b	a	a	a	a	a
988	LG07	AX-89799113	9.487	na	89	89	0	0	1	-	PolyHighResolution	SNP	b	b	b	b	a	a	a	b	b	a	b	b	b	b	b	b	a	b	b	a	a	b	b	b	b	a	a	b	a	a	b	b	a	a	a	a	a
989	LG07	AX-89783925	10.052	na	90	88	0	0.02	1	-	PolyHighResolution	SNP	b	b	b	b	a	a	a	b	b	a	b	b	b	b	b	a	a	b	b	a	a	b	b	b	b	a	a	b	a	a	b	b	a	a	a	a	a
990	LG07	AX-89848509	11.767	na	91	87	0	0.09	1	-	NoMinorHom	SNP-SNP	b	b	b	b	a	a	a	b	b	a	a	b	b	b	b	a	a	b	b	a	a	b	b	b	b	a	a	b	a	a	b	b	a	a	a	a	a
991	LG07	AX-89825210	11.767	na	91	87	0	0.09	1	-	PolyHighResolution	SNP	b	b	b	b	a	a	a	b	b	a	a	b	b	b	b	a	a	b	b	a	a	b	b	b	b	a	a	b	a	a	b	b	a	a	a	a	a
992	LG07	AX-89825211	11.767	na	91	87	0	0.09	1	-	PolyHighResolution	SNP	b	b	b	b	a	a	a	b	b	a	a	b	b	b	b	a	a	b	b	a	a	b	b	b	b	a	a	b	a	a	b	b	a	a	a	a	a
993	LG07	AX-89882350	11.767	na	90	87	1	0.05	1	-	PolyHighResolution	SNP	b	b	b	b	a	a	a	b	b	a	a	b	b	b	b	a	a	b	b	a	a	b	b	b	b	a	a	b	a	a	b	b	a	a	a	a	a
994	LG07	AX-89904821	11.767	na	91	86	1	0.14	1	-	PolyHighResolution	SNP-SNP	b	b	b	b	a	a	a	b	b	a	a	b	-	b	b	a	a	b	b	a	a	b	b	b	b	a	a	b	a	a	b	b	a	a	a	a	a
995	LG07	AX-89847862	11.767	na	91	87	0	0.09	1	-	PolyHighResolution	SNP-SNP	b	b	b	b	a	a	a	b	b	a	a	b	b	b	b	a	a	b	b	a	a	b	b	b	b	a	a	b	a	a	b	b	a	a	a	a	a
996	LG07	AX-89785477	11.767	na	91	87	0	0.09	1	-	NoMinorHom	SNP	b	b	b	b	a	a	a	b	b	a	a	b	b	b	b	a	a	b	b	a	a	b	b	b	b	a	a	b	a	a	b	b	a	a	a	a	a
997	LG07	AX-89785452	11.767	na	91	87	0	0.09	1	-	NoMinorHom	SNP	b	b	b	b	a	a	a	b	b	a	a	b	b	b	b	a	a	b	b	a	a	b	b	b	b	a	a	b	a	a	b	b	a	a	a	a	a
998	LG07	AX-89879871	12.332	na	92	86	0	0.2	1	-	NoMinorHom	SNP	b	b	b	b	a	a	a	b	b	a	a	b	b	b	b	a	a	b	b	a	a	b	b	b	a	a	a	b	a	a	b	b	a	a	a	a	a
999	LG07	AX-89879915	14.046	na	89	89	0	0	1	-	NoMinorHom	SNP	b	b	b	b	a	a	a	b	b	a	a	b	b	b	b	a	a	b	b	a	a	b	b	b	a	a	a	b	a	a	b	b	a	a	a	a	a
1000	LG07	AX-89783510	14.611	na	88	90	0	0.02	1	-	NoMinorHom	SNP	b	b	b	b	a	a	a	b	b	a	a	b	b	b	b	a	a	b	b	a	a	b	b	b	a	a	a	b	a	b	b	b	a	a	a	a	a
1001	LG07	AX-89806795	15.748	na	88	89	1	0.01	1	-	NoMinorHom	Indel	b	b	b	b	a	a	a	b	b	b	a	b	b	b	b	a	a	b	b	a	a	b	b	b	a	a	a	b	a	b	b	b	a	a	a	a	a
1002	LG07	AX-89879952	15.748	na	88	90	0	0.02	1	-	NoMinorHom	SNP	b	b	b	b	a	a	a	b	b	b	a	b	b	b	b	a	a	b	b	a	a	b	b	b	a	a	a	b	a	b	b	b	a	a	a	a	a
1003	LG07	AX-89781302	15.748	na	88	90	0	0.02	1	-	NoMinorHom	SNP	b	b	b	b	a	a	a	b	b	b	a	b	b	b	b	a	a	b	b	a	a	b	b	b	a	a	a	b	a	b	b	b	a	a	a	a	a
1004	LG07	AX-89822657	15.748	na	88	90	0	0.02	1	-	NoMinorHom	SNP	b	b	b	b	a	a	a	b	b	b	a	b	b	b	b	a	a	b	b	a	a	b	b	b	a	a	a	b	a	b	b	b	a	a	a	a	a
1005	LG07	AX-89822604	15.748	na	88	90	0	0.02	1	-	NoMinorHom	SNP	b	b	b	b	a	a	a	b	b	b	a	b	b	b	b	a	a	b	b	a	a	b	b	b	a	a	a	b	a	b	b	b	a	a	a	a	a
1006	LG07	AX-89879789	15.748	na	88	90	0	0.02	1	-	NoMinorHom	SNP	b	b	b	b	a	a	a	b	b	b	a	b	b	b	b	a	a	b	b	a	a	b	b	b	a	a	a	b	a	b	b	b	a	a	a	a	a
1007	LG07	AX-89888295	15.748	na	88	90	0	0.02	1	-	PolyHighResolution	SNP	b	b	b	b	a	a	a	b	b	b	a	b	b	b	b	a	a	b	b	a	a	b	b	b	a	a	a	b	a	b	b	b	a	a	a	a	a
1008	LG07	AX-89835598	15.748	na	88	90	0	0.02	1	-	NoMinorHom	SNP	b	b	b	b	a	a	a	b	b	b	a	b	b	b	b	a	a	b	b	a	a	b	b	b	a	a	a	b	a	b	b	b	a	a	a	a	a
1009	LG07	AX-89892828	15.748	na	88	90	0	0.02	1	-	NoMinorHom	SNP	b	b	b	b	a	a	a	b	b	b	a	b	b	b	b	a	a	b	b	a	a	b	b	b	a	a	a	b	a	b	b	b	a	a	a	a	a
1010	LG07	AX-89783392	16.313	na	89	89	0	0	1	-	NoMinorHom	SNP	b	b	b	b	a	a	a	b	b	b	a	b	b	b	b	a	a	b	b	a	a	b	b	b	a	a	a	b	a	b	b	b	a	a	a	a	a
1011	LG07	AX-89823346	16.313	na	89	89	0	0	1	-	NoMinorHom	SNP	b	b	b	b	a	a	a	b	b	b	a	b	b	b	b	a	a	b	b	a	a	b	b	b	a	a	a	b	a	b	b	b	a	a	a	a	a
1012	LG07	AX-89783694	17.449	na	89	89	0	0	1	-	NoMinorHom	SNP	b	b	b	b	a	a	a	b	b	b	a	b	b	b	b	a	a	b	b	a	a	b	b	b	a	a	a	b	a	b	b	b	a	a	a	a	a
1013	LG07	AX-89880236	17.449	na	88	89	1	0.01	1	-	NoMinorHom	SNP	b	b	b	b	a	a	a	b	b	b	a	b	b	b	b	a	a	b	b	a	a	b	b	b	a	a	a	b	a	b	b	b	a	a	a	a	a
1014	LG07	AX-89783757	18.014	na	88	89	1	0.01	1	-	NoMinorHom	SNP	b	b	-	b	a	a	a	b	b	b	a	b	b	b	b	a	a	b	b	a	a	b	b	b	a	a	a	b	a	b	b	b	a	a	a	a	a
1015	LG07	AX-89823094	18.014	na	85	90	3	0.14	1	-	NoMinorHom	SNP	b	b	b	b	a	a	a	b	b	b	a	b	b	b	b	a	a	b	b	a	a	b	b	b	a	a	a	b	a	b	b	b	a	a	-	a	a
1016	LG07	AX-89823132	18.014	na	88	90	0	0.02	1	-	NoMinorHom	SNP	b	b	b	b	a	a	a	b	b	b	a	b	b	b	b	a	a	b	b	a	a	b	b	b	a	a	a	b	a	b	b	b	a	a	a	a	a
1017	LG07	AX-89823171	18.014	na	88	90	0	0.02	1	-	NoMinorHom	SNP	b	b	b	b	a	a	a	b	b	b	a	b	b	b	b	a	a	b	b	a	a	b	b	b	a	a	a	b	a	b	b	b	a	a	a	a	a
1018	LG07	AX-89809487	18.014	na	88	90	0	0.02	1	-	NoMinorHom	F1D	b	b	b	b	a	a	a	b	b	b	a	b	b	b	b	a	a	b	b	a	a	b	b	b	a	a	a	b	a	b	b	b	a	a	a	a	a
1019	LG07	AX-89823112	18.014	na	88	90	0	0.02	1	-	NoMinorHom	SNP	b	b	b	b	a	a	a	b	b	b	a	b	b	b	b	a	a	b	b	a	a	b	b	b	a	a	a	b	a	b	b	b	a	a	a	a	a
1020	LG07	AX-89823107	18.014	na	88	90	0	0.02	1	-	NoMinorHom	SNP	b	b	b	b	a	a	a	b	b	b	a	b	b	b	b	a	a	b	b	a	a	b	b	b	a	a	a	b	a	b	b	b	a	a	a	a	a
1021	LG07	AX-89880240	18.014	na	88	90	0	0.02	1	-	NoMinorHom	SNP	b	b	b	b	a	a	a	b	b	b	a	b	b	b	b	a	a	b	b	a	a	b	b	b	a	a	a	b	a	b	b	b	a	a	a	a	a
1022	LG07	AX-89783752	18.014	na	88	90	0	0.02	1	-	NoMinorHom	SNP	b	b	b	b	a	a	a	b	b	b	a	b	b	b	b	a	a	b	b	a	a	b	b	b	a	a	a	b	a	b	b	b	a	a	a	a	a
1023	LG07	AX-89823130	18.014	na	88	90	0	0.02	1	-	NoMinorHom	SNP	b	b	b	b	a	a	a	b	b	b	a	b	b	b	b	a	a	b	b	a	a	b	b	b	a	a	a	b	a	b	b	b	a	a	a	a	a
1024	LG07	AX-89823159	18.014	na	88	90	0	0.02	1	-	NoMinorHom	SNP	b	b	b	b	a	a	a	b	b	b	a	b	b	b	b	a	a	b	b	a	a	b	b	b	a	a	a	b	a	b	b	b	a	a	a	a	a
1025	LG07	AX-89880327	18.014	na	88	90	0	0.02	1	-	NoMinorHom	SNP	b	b	b	b	a	a	a	b	b	b	a	b	b	b	b	a	a	b	b	a	a	b	b	b	a	a	a	b	a	b	b	b	a	a	a	a	a
1026	LG07	AX-89880238	18.014	na	88	90	0	0.02	1	-	NoMinorHom	SNP	b	b	b	b	a	a	a	b	b	b	a	b	b	b	b	a	a	b	b	a	a	b	b	b	a	a	a	b	a	b	b	b	a	a	a	a	a
1027	LG07	AX-89823122	18.014	na	88	90	0	0.02	1	-	PolyHighResolution	SNP	b	b	b	b	a	a	a	b	b	b	a	b	b	b	b	a	a	b	b	a	a	b	b	b	a	a	a	b	a	b	b	b	a	a	a	a	a
1028	LG07	AX-89823091	18.014	na	88	90	0	0.02	1	-	NoMinorHom	SNP	b	b	b	b	a	a	a	b	b	b	a	b	b	b	b	a	a	b	b	a	a	b	b	b	a	a	a	b	a	b	b	b	a	a	a	a	a
1029	LG07	AX-89783857	19.15	na	88	90	0	0.02	1	-	NoMinorHom	SNP	b	b	b	b	b	a	a	b	b	b	a	b	b	b	b	a	a	b	b	a	a	b	b	b	a	a	a	b	a	b	b	b	a	a	a	a	a
1030	LG07	AX-89879853	19.15	na	88	90	0	0.02	1	-	NoMinorHom	SNP	b	b	b	b	b	a	a	b	b	b	a	b	b	b	b	a	a	b	b	a	a	b	b	b	a	a	a	b	a	b	b	b	a	a	a	a	a
1031	LG07	AX-89823319	19.15	na	88	90	0	0.02	1	-	PolyHighResolution	SNP	b	b	b	b	b	a	a	b	b	b	a	b	b	b	b	a	a	b	b	a	a	b	b	b	a	a	a	b	a	b	b	b	a	a	a	a	a
1032	LG07	AX-89819645	19.15	na	88	90	0	0.02	1	-	NoMinorHom	SNP	b	b	b	b	b	a	a	b	b	b	a	b	b	b	b	a	a	b	b	a	a	b	b	b	a	a	a	b	a	b	b	b	a	a	a	a	a
1033	LG07	AX-89876755	19.15	na	88	90	0	0.02	1	-	NoMinorHom	SNP	b	b	b	b	b	a	a	b	b	b	a	b	b	b	b	a	a	b	b	a	a	b	b	b	a	a	a	b	a	b	b	b	a	a	a	a	a
1034	LG07	AX-89781734	19.715	na	87	88	3	0.01	1	-	NoMinorHom	SNP	b	b	b	b	b	a	a	b	b	b	a	b	b	b	b	a	a	b	b	a	a	b	b	b	a	a	a	b	a	b	b	b	a	a	a	a	a
1035	LG07	AX-89781571	19.715	na	87	91	0	0.09	1	-	NoMinorHom	SNP	b	b	b	b	b	a	a	b	b	b	a	b	b	b	b	a	a	b	b	a	a	b	b	b	a	a	a	b	a	b	b	b	a	a	a	a	a
1036	LG07	AX-89904364	19.715	na	87	89	2	0.02	1	-	NoMinorHom	SNP-SNP	b	b	b	b	b	a	a	b	b	b	a	b	b	b	b	a	a	b	b	a	a	b	b	b	a	a	a	b	a	b	b	b	a	a	a	a	a
1037	LG07	AX-89847333	20.28	na	86	92	0	0.2	1	-	PolyHighResolution	SNP-SNP	b	b	b	b	b	a	a	b	b	b	a	b	b	b	b	a	a	b	b	a	a	b	b	b	a	a	a	b	a	b	b	b	a	a	a	a	a
1038	LG07	AX-89904453	20.28	na	86	92	0	0.2	1	-	NoMinorHom	SNP-SNP	b	b	b	b	b	a	a	b	b	b	a	b	b	b	b	a	a	b	b	a	a	b	b	b	a	a	a	b	a	b	b	b	a	a	a	a	a
1039	LG07	AX-89821257	20.28	na	86	92	0	0.2	1	-	NoMinorHom	SNP	b	b	b	b	b	a	a	b	b	b	a	b	b	b	b	a	a	b	b	a	a	b	b	b	a	a	a	b	a	b	b	b	a	a	a	a	a
1040	LG07	AX-89872348	21.417	na	86	92	0	0.2	1	-	NoMinorHom	Indel-SNP	b	b	b	a	b	a	a	b	b	b	a	b	b	b	b	a	a	b	b	a	a	b	b	b	a	a	a	b	a	b	b	b	a	a	a	a	a
1041	LG07	AX-89822927	21.417	na	86	92	0	0.2	1	-	PolyHighResolution	SNP	b	b	b	a	b	a	a	b	b	b	a	b	b	b	b	a	a	b	b	a	a	b	b	b	a	a	a	b	a	b	b	b	a	a	a	a	a
1042	LG07	AX-89822854	21.417	na	86	92	0	0.2	1	-	NoMinorHom	SNP	b	b	b	a	b	a	a	b	b	b	a	b	b	b	b	a	a	b	b	a	a	b	b	b	a	a	a	b	a	b	b	b	a	a	a	a	a
1043	LG07	AX-89782842	21.417	na	86	92	0	0.2	1	-	NoMinorHom	SNP	b	b	b	a	b	a	a	b	b	b	a	b	b	b	b	a	a	b	b	a	a	b	b	b	a	a	a	b	a	b	b	b	a	a	a	a	a
1044	LG07	AX-89783544	21.417	na	86	92	0	0.2	1	-	NoMinorHom	SNP	b	b	b	a	b	a	a	b	b	b	a	b	b	b	b	a	a	b	b	a	a	b	b	b	a	a	a	b	a	b	b	b	a	a	a	a	a
1045	LG07	AX-89822958	21.982	na	85	93	0	0.36	1	-	NoMinorHom	SNP	b	b	b	a	b	a	a	b	b	b	a	b	b	b	b	a	a	b	b	a	a	b	b	b	a	a	a	b	a	b	b	b	a	a	a	a	a
1046	LG07	AX-89783618	21.982	na	85	93	0	0.36	1	-	NoMinorHom	SNP	b	b	b	a	b	a	a	b	b	b	a	b	b	b	b	a	a	b	b	a	a	b	b	b	a	a	a	b	a	b	b	b	a	a	a	a	a
1047	LG07	AX-89879641	22.547	na	86	92	0	0.2	1	-	PolyHighResolution	SNP	b	b	b	a	b	a	a	b	b	b	a	b	b	b	b	a	a	b	b	a	a	b	b	b	a	a	a	b	a	b	b	b	a	a	a	a	a
1048	LG07	AX-89806788	22.547	na	86	92	0	0.2	1	-	NoMinorHom	Indel	b	b	b	a	b	a	a	b	b	b	a	b	b	b	b	a	a	b	b	a	a	b	b	b	a	a	a	b	a	b	b	b	a	a	a	a	a
1049	LG07	AX-89822472	22.547	na	86	92	0	0.2	1	-	PolyHighResolution	SNP	b	b	b	a	b	a	a	b	b	b	a	b	b	b	b	a	a	b	b	a	a	b	b	b	a	a	a	b	a	b	b	b	a	a	a	a	a
1050	LG07	AX-89911484	22.547	na	86	92	0	0.2	1	-	PolyHighResolution	mSNP	b	b	b	a	b	a	a	b	b	b	a	b	b	b	b	a	a	b	b	a	a	b	b	b	a	a	a	b	a	b	b	b	a	a	a	a	a
1051	LG07	AX-89879642	22.547	na	86	87	5	0.01	1	-	NoMinorHom	SNP	b	b	b	a	b	a	a	b	b	b	a	b	b	b	b	a	a	b	b	a	a	b	b	b	a	a	a	b	a	-	b	b	a	a	a	a	a
1052	LG07	AX-89822482	23.112	na	87	91	0	0.09	1	-	NoMinorHom	SNP	b	b	b	a	b	a	a	b	b	b	a	b	b	b	b	a	a	b	b	a	a	b	b	b	a	a	a	b	a	b	b	b	a	a	a	a	a
1053	LG07	AX-89822510	24.248	na	87	91	0	0.09	1	-	NoMinorHom	SNP	b	b	b	a	b	a	a	b	b	b	a	b	b	b	b	a	a	b	b	a	a	b	b	b	a	a	a	b	a	b	b	b	a	a	a	a	a
1054	LG07	AX-89879652	24.248	na	87	91	0	0.09	1	-	NoMinorHom	SNP	b	b	b	a	b	a	a	b	b	b	a	b	b	b	b	a	a	b	b	a	a	b	b	b	a	a	a	b	a	b	b	b	a	a	a	a	a
1055	LG07	AX-89783313	24.248	na	87	91	0	0.09	1	-	NoMinorHom	SNP	b	b	b	a	b	a	a	b	b	b	a	b	b	b	b	a	a	b	b	a	a	b	b	b	a	a	a	b	a	b	b	b	a	a	a	a	a
1056	LG07	AX-89822486	24.248	na	87	91	0	0.09	1	-	NoMinorHom	SNP	b	b	b	a	b	a	a	b	b	b	a	b	b	b	b	a	a	b	b	a	a	b	b	b	a	a	a	b	a	b	b	b	a	a	a	a	a
1057	LG07	AX-89904657	24.813	na	86	92	0	0.2	1	-	PolyHighResolution	SNP-SNP	b	b	b	a	b	a	a	b	b	b	a	b	b	b	b	a	a	b	b	a	a	b	b	b	a	a	a	b	a	b	b	b	a	a	a	a	a
1058	LG07	AX-89783987	24.813	na	86	92	0	0.2	1	-	NoMinorHom	SNP	b	b	b	a	b	a	a	b	b	b	a	b	b	b	b	a	a	b	b	a	a	b	b	b	a	a	a	b	a	b	b	b	a	a	a	a	a
1059	LG07	AX-89822533	24.813	na	86	92	0	0.2	1	-	NoMinorHom	SNP	b	b	b	a	b	a	a	b	b	b	a	b	b	b	b	a	a	b	b	a	a	b	b	b	a	a	a	b	a	b	b	b	a	a	a	a	a
1060	LG07	AX-89823441	24.813	na	86	91	1	0.14	1	-	NoMinorHom	SNP	b	b	b	a	b	a	a	b	b	b	a	b	b	-	b	a	a	b	b	a	a	b	b	b	a	a	a	b	a	b	b	b	a	a	a	a	a
1061	LG07	AX-89823490	25.378	na	85	92	1	0.28	1	-	NoMinorHom	SNP	b	b	b	a	b	b	a	b	b	b	a	b	b	b	b	a	a	b	b	a	a	b	b	b	a	a	a	b	a	b	b	b	a	a	a	a	a
1062	LG07	AX-89823483	25.378	na	85	93	0	0.36	1	-	PolyHighResolution	SNP	b	b	b	a	b	b	a	b	b	b	a	b	b	b	b	a	a	b	b	a	a	b	b	b	a	a	a	b	a	b	b	b	a	a	a	a	a
1063	LG07	AX-89880629	25.378	na	85	93	0	0.36	1	-	NoMinorHom	SNP	b	b	b	a	b	b	a	b	b	b	a	b	b	b	b	a	a	b	b	a	a	b	b	b	a	a	a	b	a	b	b	b	a	a	a	a	a
1064	LG07	AX-89849771	25.943	na	86	92	0	0.2	1	-	NoMinorHom	SNP-SNP	b	b	b	a	b	b	a	b	b	b	a	b	b	b	b	a	a	b	b	a	a	b	b	b	a	a	a	b	a	b	b	b	a	a	a	a	a
1065	LG07	AX-89823512	25.943	na	86	92	0	0.2	1	-	PolyHighResolution	SNP	b	b	b	a	b	b	a	b	b	b	a	b	b	b	b	a	a	b	b	a	a	b	b	b	a	a	a	b	a	b	b	b	a	a	a	a	a
1066	LG07	AX-89880660	26.508	na	85	93	0	0.36	1	-	NoMinorHom	SNP	b	b	b	a	b	b	a	b	b	b	a	b	b	b	b	a	a	b	b	a	a	b	b	b	a	a	a	b	a	b	b	b	a	a	a	a	a
1067	LG07	AX-89819379	27.073	na	86	92	0	0.2	1	-	NoMinorHom	SNP	b	b	b	a	b	b	a	b	b	b	a	b	b	b	b	a	a	b	b	a	a	b	b	b	a	a	a	b	a	b	b	b	a	a	a	a	a
1068	LG07	AX-89876483	27.073	na	86	92	0	0.2	1	-	NoMinorHom	SNP	b	b	b	a	b	b	a	b	b	b	a	b	b	b	b	a	a	b	b	a	a	b	b	b	a	a	a	b	a	b	b	b	a	a	a	a	a
1069	LG07	AX-89780974	27.073	na	86	92	0	0.2	1	-	NoMinorHom	SNP	b	b	b	a	b	b	a	b	b	b	a	b	b	b	b	a	a	b	b	a	a	b	b	b	a	a	a	b	a	b	b	b	a	a	a	a	a
1070	LG07	AX-89860691	27.073	na	86	92	0	0.2	1	-	NoMinorHom	Indel	b	b	b	a	b	b	a	b	b	b	a	b	b	b	b	a	a	b	b	a	a	b	b	b	a	a	a	b	a	b	b	b	a	a	a	a	a
1071	LG07	AX-89847205	27.073	na	85	92	1	0.28	1	-	NoMinorHom	SNP-SNP	b	b	b	a	b	b	a	b	b	b	a	b	b	b	b	a	a	b	b	a	a	b	b	b	-	a	a	b	a	b	b	b	a	a	a	a	a
1072	LG07	AX-89780977	27.073	na	86	91	1	0.14	1	-	NoMinorHom	SNP	b	b	b	a	b	b	a	b	b	b	a	b	b	b	b	a	a	b	b	a	a	b	b	b	a	a	a	b	a	b	b	b	a	a	a	a	a
1073	LG07	AX-89876527	27.638	na	85	93	0	0.36	1	-	NoMinorHom	SNP	b	b	b	a	b	b	a	b	b	b	a	b	b	b	b	a	a	b	b	a	a	b	b	b	a	a	a	b	a	b	b	b	a	a	a	a	a
1074	LG07	AX-89781047	28.774	na	83	95	0	0.81	1	-	NoMinorHom	SNP	b	b	b	a	b	b	a	b	b	b	a	b	b	b	b	a	a	b	b	a	a	b	b	b	a	a	a	b	a	b	b	b	a	a	a	a	a
1075	LG07	AX-89819473	28.774	na	83	94	1	0.68	1	-	NoMinorHom	SNP	b	b	b	a	b	b	a	b	b	b	a	b	b	b	b	a	a	b	b	a	a	b	b	b	a	a	a	b	a	b	b	b	a	a	a	a	a
1076	LG07	AX-89819541	28.774	na	83	95	0	0.81	1	-	NoMinorHom	SNP	b	b	b	a	b	b	a	b	b	b	a	b	b	b	b	a	a	b	b	a	a	b	b	b	a	a	a	b	a	b	b	b	a	a	a	a	a
1077	LG07	AX-89876631	28.774	na	82	95	1	0.95	1	-	NoMinorHom	SNP	b	b	b	a	b	b	a	b	b	b	a	b	b	b	b	a	a	b	b	a	a	b	b	b	-	a	a	b	a	b	b	b	a	a	a	a	a
1078	LG07	AX-89781119	28.774	na	83	95	0	0.81	1	-	NoMinorHom	SNP	b	b	b	a	b	b	a	b	b	b	a	b	b	b	b	a	a	b	b	a	a	b	b	b	a	a	a	b	a	b	b	b	a	a	a	a	a
1079	LG07	AX-89819429	28.774	na	83	95	0	0.81	1	-	NoMinorHom	SNP	b	b	b	a	b	b	a	b	b	b	a	b	b	b	b	a	a	b	b	a	a	b	b	b	a	a	a	b	a	b	b	b	a	a	a	a	a
1080	LG07	AX-89860699	28.774	na	83	95	0	0.81	1	-	NoMinorHom	Indel	b	b	b	a	b	b	a	b	b	b	a	b	b	b	b	a	a	b	b	a	a	b	b	b	a	a	a	b	a	b	b	b	a	a	a	a	a
1081	LG07	AX-89781088	28.774	na	82	93	3	0.69	1	-	NoMinorHom	SNP	b	b	b	a	b	b	a	b	b	b	a	-	b	b	b	a	a	b	b	a	a	b	b	b	a	a	a	b	a	b	b	b	a	a	a	a	a
1082	LG07	AX-89781045	28.774	na	83	95	0	0.81	1	-	NoMinorHom	SNP	b	b	b	a	b	b	a	b	b	b	a	b	b	b	b	a	a	b	b	a	a	b	b	b	a	a	a	b	a	b	b	b	a	a	a	a	a
1083	LG07	AX-89860697	28.774	na	83	95	0	0.81	1	-	NoMinorHom	Indel	b	b	b	a	b	b	a	b	b	b	a	b	b	b	b	a	a	b	b	a	a	b	b	b	a	a	a	b	a	b	b	b	a	a	a	a	a
1084	LG07	AX-89781499	29.339	na	84	94	0	0.56	1	-	NoMinorHom	SNP	b	b	b	a	b	b	a	b	b	b	a	b	b	b	b	a	a	b	b	a	a	b	b	b	a	a	a	b	a	b	b	b	a	a	a	a	a
1085	LG07	AX-89819629	29.339	na	84	94	0	0.56	1	-	NoMinorHom	SNP	b	b	b	a	b	b	a	b	b	b	a	b	b	b	b	a	a	b	b	a	a	b	b	b	a	a	a	b	a	b	b	b	a	a	a	a	a
1086	LG07	AX-89781198	29.339	na	84	94	0	0.56	1	-	NoMinorHom	SNP	b	b	b	a	b	b	a	b	b	b	a	b	b	b	b	a	a	b	b	a	a	b	b	b	a	a	a	b	a	b	b	b	a	a	a	a	a
1087	LG07	AX-89819926	32.23	na	87	91	0	0.09	1	-	NoMinorHom	SNP	b	a	b	a	b	b	a	b	b	b	a	b	b	b	b	a	a	b	a	a	a	b	b	b	a	a	a	b	a	b	b	a	a	a	a	a	a
1088	LG07	AX-89854918	32.795	na	88	90	0	0.02	1	-	NoMinorHom	mSNP	b	a	b	a	b	b	a	b	b	b	a	b	b	b	b	a	a	b	a	a	a	b	b	b	a	a	a	b	a	b	b	a	a	a	a	a	a
1089	LG07	AX-89854920	32.795	na	88	89	1	0.01	1	-	NoMinorHom	mSNP	b	a	b	a	b	b	a	b	b	b	a	b	b	b	b	a	a	b	a	a	a	b	b	b	a	a	a	b	a	b	b	a	a	a	a	a	a
1090	LG07	AX-89847256	33.36	na	87	91	0	0.09	1	-	PolyHighResolution	SNP-SNP	b	a	b	a	b	b	a	b	b	b	a	b	b	b	b	a	b	b	a	a	a	b	b	b	a	a	a	b	a	b	b	a	a	a	a	a	a
1091	LG07	AX-89847257	33.36	na	87	91	0	0.09	1	-	PolyHighResolution	SNP-SNP	b	a	b	a	b	b	a	b	b	b	a	b	b	b	b	a	b	b	a	a	a	b	b	b	a	a	a	b	a	b	b	a	a	a	a	a	a
1092	LG07	AX-89910865	33.36	na	87	91	0	0.09	1	-	NoMinorHom	mSNP	b	a	b	a	b	b	a	b	b	b	a	b	b	b	b	a	b	b	a	a	a	b	b	b	a	a	a	b	a	b	b	a	a	a	a	a	a
1093	LG07	AX-89819764	33.36	na	87	91	0	0.09	1	-	NoMinorHom	SNP	b	a	b	a	b	b	a	b	b	b	a	b	b	b	b	a	b	b	a	a	a	b	b	b	a	a	a	b	a	b	b	a	a	a	a	a	a
1094	LG07	AX-89876953	33.36	na	87	91	0	0.09	1	-	NoMinorHom	SNP	b	a	b	a	b	b	a	b	b	b	a	b	b	b	b	a	b	b	a	a	a	b	b	b	a	a	a	b	a	b	b	a	a	a	a	a	a
1095	LG07	AX-89854911	33.36	na	85	90	3	0.14	1	-	NoMinorHom	mSNP	b	a	b	a	b	b	a	b	b	b	a	b	b	b	b	a	b	b	a	a	a	b	b	b	a	a	a	b	a	b	b	-	a	a	a	a	a
1096	LG07	AX-89819774	33.36	na	87	91	0	0.09	1	-	NoMinorHom	SNP	b	a	b	a	b	b	a	b	b	b	a	b	b	b	b	a	b	b	a	a	a	b	b	b	a	a	a	b	a	b	b	a	a	a	a	a	a
1097	LG07	AX-89819825	33.36	na	87	91	0	0.09	1	-	NoMinorHom	SNP	b	a	b	a	b	b	a	b	b	b	a	b	b	b	b	a	b	b	a	a	a	b	b	b	a	a	a	b	a	b	b	a	a	a	a	a	a
1098	LG07	AX-89819866	33.36	na	87	91	0	0.09	1	-	NoMinorHom	SNP	b	a	b	a	b	b	a	b	b	b	a	b	b	b	b	a	b	b	a	a	a	b	b	b	a	a	a	b	a	b	b	a	a	a	a	a	a
1099	LG07	AX-89819827	33.36	na	85	91	2	0.2	1	-	NoMinorHom	SNP	b	a	b	a	b	b	-	b	b	b	a	b	b	b	b	a	b	b	a	a	a	b	b	b	a	a	a	b	a	b	b	a	a	a	a	a	a
1100	LG07	AX-89876838	34.497	na	87	91	0	0.09	1	-	NoMinorHom	SNP	b	a	b	a	b	b	a	b	b	b	a	b	b	b	b	a	b	b	a	a	a	b	b	b	a	a	a	b	a	b	b	a	a	a	a	a	a
1101	LG07	AX-89809275	35.062	na	86	92	0	0.2	1	-	NoMinorHom	F1D	b	a	b	a	b	b	a	b	b	b	a	b	b	b	b	a	b	b	a	a	a	b	b	b	a	a	a	b	a	b	b	a	a	a	a	a	a
1102	LG07	AX-89781616	36.776	na	85	93	0	0.36	1	-	NoMinorHom	SNP	b	a	b	a	b	b	a	b	b	b	a	b	b	b	b	a	b	b	a	a	a	b	b	b	a	b	a	b	a	b	b	a	a	a	a	a	a
1103	LG07	AX-89877168	37.341	na	84	94	0	0.56	1	-	NoMinorHom	SNP	b	a	b	a	b	b	a	b	b	b	a	b	b	b	b	a	b	b	a	a	a	b	b	b	a	b	a	b	a	b	b	a	a	a	a	a	a
1104	LG07	AX-89907326	37.341	na	84	94	0	0.56	1	-	PolyHighResolution	mSNP	b	a	b	a	b	b	a	b	b	b	a	b	b	b	b	a	b	b	a	a	a	b	b	b	a	b	a	b	a	b	b	a	a	a	a	a	a
1105	LG07	AX-89781544	37.341	na	84	94	0	0.56	1	-	NoMinorHom	SNP	b	a	b	a	b	b	a	b	b	b	a	b	b	b	b	a	b	b	a	a	a	b	b	b	a	b	a	b	a	b	b	a	a	a	a	a	a
1106	LG07	AX-89815317	37.341	na	84	93	1	0.46	1	-	NoMinorHom	Indel-SNP	b	a	b	a	b	b	a	b	b	b	a	b	b	b	b	a	b	b	a	a	a	b	b	b	a	b	a	b	a	b	b	a	a	a	a	a	a
1107	LG07	AX-89877350	40.831	na	86	92	0	0.2	1	-	NoMinorHom	SNP	b	a	b	a	b	b	a	b	b	b	a	b	b	b	b	a	b	b	a	a	a	b	b	b	a	b	a	b	a	a	b	a	a	a	a	a	a
1108	LG07	AX-89820266	41.967	na	88	89	1	0.01	1	-	NoMinorHom	SNP	b	a	b	a	b	b	a	b	b	b	a	b	b	b	b	a	b	b	a	a	a	b	b	b	a	b	a	-	a	a	b	a	a	a	a	a	a
1109	LG07	AX-89820288	42.532	na	89	89	0	0	1	-	NoMinorHom	SNP	b	a	b	a	b	b	a	b	b	b	a	b	b	b	b	a	b	b	a	a	a	b	b	b	a	b	a	b	a	a	b	a	a	a	a	a	a
1110	LG07	AX-89820314	43.097	na	90	88	0	0.02	1	-	NoMinorHom	SNP	b	a	b	a	b	b	a	b	b	b	a	b	b	b	b	a	b	b	a	a	a	b	b	b	a	b	a	b	a	a	b	a	a	a	a	a	a
1111	LG07	AX-89877429	43.097	na	90	88	0	0.02	1	-	NoMinorHom	SNP	b	a	b	a	b	b	a	b	b	b	a	b	b	b	b	a	b	b	a	a	a	b	b	b	a	b	a	b	a	a	b	a	a	a	a	a	a
1112	LG07	AX-89781773	43.662	na	89	89	0	0	1	-	NoMinorHom	SNP	b	a	b	a	b	b	a	b	b	b	a	b	b	b	b	a	b	b	a	a	a	b	b	b	a	b	a	b	a	a	b	a	a	a	a	a	a
1113	LG07	AX-89803562	45.962	na	89	89	0	0	1	-	NoMinorHom	Indel	b	a	b	a	b	b	a	b	b	b	a	b	b	b	a	a	b	b	a	a	a	b	b	b	a	b	a	b	a	a	b	a	a	a	a	a	a
1114	LG07	AX-89820601	46.526	na	88	90	0	0.02	1	-	NoMinorHom	SNP	b	a	b	a	b	b	a	b	b	b	a	b	b	b	a	a	b	b	a	a	a	b	b	b	a	b	a	b	a	a	b	a	a	a	a	a	a
1115	LG07	AX-89782019	46.526	na	88	90	0	0.02	1	-	NoMinorHom	SNP	b	a	b	a	b	b	a	b	b	b	a	b	b	b	a	a	b	b	a	a	a	b	b	b	a	b	a	b	a	a	b	a	a	a	a	a	a
1116	LG07	AX-89847334	46.526	na	88	90	0	0.02	1	-	PolyHighResolution	SNP-SNP	b	a	b	a	b	b	a	b	b	b	a	b	b	b	a	a	b	b	a	a	a	b	b	b	a	b	a	b	a	a	b	a	a	a	a	a	a
1117	LG07	AX-89781938	48.241	na	85	93	0	0.36	1	-	NoMinorHom	SNP	b	a	b	a	b	b	a	b	b	b	a	b	b	b	a	a	b	b	a	a	a	b	b	b	b	b	a	b	a	a	b	a	a	a	a	a	a
1118	LG07	AX-89877595	48.806	na	84	93	1	0.46	1	-	NoMinorHom	SNP	b	a	b	a	b	b	a	b	b	b	a	b	b	b	a	a	b	-	a	a	a	b	b	b	b	b	a	b	a	a	b	a	a	a	a	a	a
1119	LG07	AX-89820423	48.806	na	84	94	0	0.56	1	-	NoMinorHom	SNP	b	a	b	a	b	b	a	b	b	b	a	b	b	b	a	a	b	b	a	a	a	b	b	b	b	b	a	b	a	a	b	a	a	a	a	a	a
1120	LG07	AX-89781807	49.942	na	82	94	2	0.82	1	-	NoMinorHom	SNP	b	a	b	a	b	b	b	b	b	b	a	b	b	b	a	a	b	b	a	a	a	b	b	b	b	b	a	b	a	a	b	a	a	a	a	a	a
1121	LG07	AX-89860760	49.942	na	80	94	4	1.13	1	-	NoMinorHom	Indel	b	a	b	a	b	b	b	b	b	b	a	b	b	b	a	a	b	b	a	a	a	b	b	b	b	b	a	b	a	a	b	a	a	a	a	a	a
1122	LG07	AX-89911017	49.942	na	84	94	0	0.56	1	-	NoMinorHom	mSNP	b	a	b	a	b	b	b	b	b	b	a	b	b	b	a	a	b	b	a	a	a	b	b	b	b	b	a	b	a	a	b	a	a	a	a	a	a
1123	LG07	AX-89803713	52.242	na	82	95	1	0.95	1	-	NoMinorHom	Indel	b	a	b	a	b	b	b	b	b	b	a	b	b	b	a	a	b	b	a	a	a	b	b	b	b	b	a	b	a	a	b	a	a	b	a	a	a
1124	LG07	AX-89783174	52.242	na	81	96	1	1.27	1	-	PolyHighResolution	SNP	b	a	b	-	b	b	b	b	b	b	a	b	b	b	a	a	b	b	a	a	a	b	b	b	b	b	a	b	a	a	b	a	a	b	a	a	a
1125	LG07	AX-89879516	52.242	na	82	94	2	0.82	1	-	NoMinorHom	SNP	b	a	b	a	b	b	b	b	b	b	a	b	b	b	a	a	b	b	a	a	a	b	b	b	b	b	a	b	a	a	b	a	a	b	a	a	a
1126	LG07	AX-89822400	52.242	na	81	94	3	0.97	1	-	NoMinorHom	SNP	b	a	b	a	b	-	b	b	b	b	a	b	b	b	a	a	b	b	a	a	a	-	b	b	b	b	a	b	a	-	b	a	a	b	a	a	a
1127	LG07	AX-89837601	53.956	na	80	97	1	1.63	1	-	NoMinorHom	SNP	b	-	b	a	b	b	b	b	b	b	a	b	b	b	a	a	b	b	a	a	a	b	b	b	b	b	a	b	a	a	b	a	a	b	a	a	a
1128	LG07	AX-89837600	53.956	na	81	96	1	1.27	1	-	NoMinorHom	SNP	b	a	b	a	b	b	b	b	b	b	a	b	b	-	a	a	b	b	a	a	a	b	b	b	b	b	a	b	a	a	b	a	a	b	a	a	a
1129	LG07	AX-89894888	55.67	na	84	94	0	0.56	1	-	NoMinorHom	SNP	b	a	b	a	b	b	b	b	b	b	a	b	a	b	a	a	b	b	a	a	a	b	b	b	b	b	a	b	a	a	b	a	a	b	a	a	a
1130	LG07	AX-89795622	55.67	na	84	94	0	0.56	1	-	NoMinorHom	SNP	b	a	b	a	b	b	b	b	b	b	a	b	a	b	a	a	b	b	a	a	a	b	b	b	b	b	a	b	a	a	b	a	a	b	a	a	a
1131	LG07	AX-89782216	56.235	na	85	93	0	0.36	1	-	NoMinorHom	SNP	b	a	b	a	b	b	b	b	b	b	a	b	a	b	a	a	b	b	a	a	a	a	b	b	b	b	a	b	a	a	b	a	a	b	a	a	a
1132	LG07	AX-89811657	56.235	na	84	92	2	0.36	1	-	NoMinorHom	SNP-in-Ins	b	a	b	a	b	b	b	b	b	b	a	b	a	b	a	a	b	b	a	a	a	a	-	b	b	b	a	b	a	a	b	a	a	b	a	a	a
1133	LG07	AX-89867680	56.235	na	85	92	1	0.28	1	-	NoMinorHom	SNP-in-Ins	b	a	b	a	b	b	b	b	b	b	a	b	a	b	a	a	b	b	a	a	a	a	b	b	b	b	a	b	a	a	b	a	a	b	a	a	a
1134	LG07	AX-89820839	56.235	na	85	93	0	0.36	1	-	NoMinorHom	SNP	b	a	b	a	b	b	b	b	b	b	a	b	a	b	a	a	b	b	a	a	a	a	b	b	b	b	a	b	a	a	b	a	a	b	a	a	a
1135	LG07	AX-89820734	57.372	na	83	95	0	0.81	1	-	NoMinorHom	SNP	b	a	b	a	b	b	b	b	b	b	a	b	a	b	a	b	b	b	a	a	a	a	b	b	b	b	a	b	a	a	b	a	a	b	a	a	a
1136	LG07	AX-89820778	57.372	na	83	95	0	0.81	1	-	NoMinorHom	SNP	b	a	b	a	b	b	b	b	b	b	a	b	a	b	a	b	b	b	a	a	a	a	b	b	b	b	a	b	a	a	b	a	a	b	a	a	a
1137	LG07	AX-89782820	57.372	na	83	95	0	0.81	1	-	NoMinorHom	SNP	b	a	b	a	b	b	b	b	b	b	a	b	a	b	a	b	b	b	a	a	a	a	b	b	b	b	a	b	a	a	b	a	a	b	a	a	a
1138	LG07	AX-89877937	57.372	na	83	95	0	0.81	1	-	NoMinorHom	SNP	b	a	b	a	b	b	b	b	b	b	a	b	a	b	a	b	b	b	a	a	a	a	b	b	b	b	a	b	a	a	b	a	a	b	a	a	a
1139	LG07	AX-89820731	57.372	na	83	95	0	0.81	1	-	NoMinorHom	SNP	b	a	b	a	b	b	b	b	b	b	a	b	a	b	a	b	b	b	a	a	a	a	b	b	b	b	a	b	a	a	b	a	a	b	a	a	a
1140	LG07	AX-89878831	58.508	na	81	97	0	1.44	1	-	NoMinorHom	SNP	b	a	b	a	b	b	b	b	b	b	a	b	a	b	a	b	b	b	a	a	a	a	b	b	b	b	a	b	a	a	b	a	a	b	a	a	a
1141	LG07	AX-89878821	58.508	na	81	97	0	1.44	1	-	NoMinorHom	SNP	b	a	b	a	b	b	b	b	b	b	a	b	a	b	a	b	b	b	a	a	a	a	b	b	b	b	a	b	a	a	b	a	a	b	a	a	a
1142	LG07	AX-89782737	59.645	na	83	95	0	0.81	1	-	NoMinorHom	SNP	b	a	b	a	b	b	b	b	b	b	a	b	a	b	a	b	b	b	a	a	a	a	b	b	b	b	a	b	a	a	b	a	a	b	a	a	a
1143	LG07	AX-89878721	59.645	na	83	95	0	0.81	1	-	NoMinorHom	SNP	b	a	b	a	b	b	b	b	b	b	a	b	a	b	a	b	b	b	a	a	a	a	b	b	b	b	a	b	a	a	b	a	a	b	a	a	a
1144	LG07	AX-89782742	59.645	na	83	95	0	0.81	1	-	NoMinorHom	SNP	b	a	b	a	b	b	b	b	b	b	a	b	a	b	a	b	b	b	a	a	a	a	b	b	b	b	a	b	a	a	b	a	a	b	a	a	a
1145	LG07	AX-89847387	60.21	na	82	96	0	1.1	1	-	NoMinorHom	SNP-SNP	b	a	b	a	b	b	b	b	b	b	a	b	a	b	a	b	b	b	a	a	a	a	b	b	b	b	a	b	a	a	b	a	a	b	a	a	a
1146	LG07	AX-89803628	60.21	na	82	96	0	1.1	1	-	NoMinorHom	Indel	b	a	b	a	b	b	b	b	b	b	a	b	a	b	a	b	b	b	a	a	a	a	b	b	b	b	a	b	a	a	b	a	a	b	a	a	a
1147	LG07	AX-89878547	60.21	na	82	96	0	1.1	1	-	NoMinorHom	SNP	b	a	b	a	b	b	b	b	b	b	a	b	a	b	a	b	b	b	a	a	a	a	b	b	b	b	a	b	a	a	b	a	a	b	a	a	a
1148	LG07	AX-89878548	60.21	na	82	96	0	1.1	1	-	NoMinorHom	SNP	b	a	b	a	b	b	b	b	b	b	a	b	a	b	a	b	b	b	a	a	a	a	b	b	b	b	a	b	a	a	b	a	a	b	a	a	a
1149	LG07	AX-89878443	60.775	na	80	97	1	1.63	1	-	NoMinorHom	SNP	b	a	b	-	b	b	b	b	b	b	a	b	a	b	a	b	b	b	a	a	a	a	b	b	b	b	a	b	a	a	b	a	a	b	a	a	a
1150	LG07	AX-89803617	61.34	na	82	96	0	1.1	1	-	NoMinorHom	Indel	b	a	b	a	b	b	b	b	b	b	a	b	a	b	a	b	b	b	a	a	a	a	b	b	b	b	a	b	a	a	b	a	a	b	a	a	a
1151	LG07	AX-89782449	62.476	na	84	94	0	0.56	1	-	NoMinorHom	SNP	b	a	b	a	b	b	b	b	b	b	a	b	a	b	a	b	b	b	a	a	a	a	b	b	b	b	a	b	a	a	b	a	a	b	a	a	a
1152	LG07	AX-89782443	62.476	na	84	94	0	0.56	1	-	PolyHighResolution	SNP	b	a	b	a	b	b	b	b	b	b	a	b	a	b	a	b	b	b	a	a	a	a	b	b	b	b	a	b	a	a	b	a	a	b	a	a	a
1153	LG07	AX-89812687	63.041	na	83	95	0	0.81	1	-	NoMinorHom	Codon-based	b	a	b	a	b	b	b	b	b	b	a	b	a	b	a	b	b	b	a	a	a	a	b	b	b	b	a	b	a	a	b	a	a	b	a	a	a
1154	LG07	AX-89821100	64.755	na	80	98	0	1.82	1	-	NoMinorHom	SNP	b	a	b	a	b	b	b	b	b	b	a	b	a	b	a	b	b	b	a	a	a	a	b	b	b	b	a	b	a	a	b	a	a	b	a	a	a
1155	LG07	AX-89878132	66.47	na	79	99	0	2.25	1	-	NoMinorHom	SNP	b	a	b	a	b	b	b	b	a	b	a	b	a	b	a	b	b	b	a	a	a	a	b	b	b	b	a	b	a	a	b	a	a	b	a	a	a
1156	LG07	AX-89821015	66.47	na	79	99	0	2.25	1	-	NoMinorHom	SNP	b	a	b	a	b	b	b	b	a	b	a	b	a	b	a	b	b	b	a	a	a	a	b	b	b	b	a	b	a	a	b	a	a	b	a	a	a
1157	LG07	AX-89782321	66.47	na	79	99	0	2.25	1	-	NoMinorHom	SNP	b	a	b	a	b	b	b	b	a	b	a	b	a	b	a	b	b	b	a	a	a	a	b	b	b	b	a	b	a	a	b	a	a	b	a	a	a
1158	LG07	AX-89822054	67.035	na	80	98	0	1.82	1	-	NoMinorHom	SNP	b	a	b	a	b	b	b	b	a	b	a	b	a	b	a	b	b	b	a	a	a	a	b	b	b	b	a	b	a	a	b	a	a	b	a	a	a
1159	LG07	AX-89783008	67.6	na	78	99	1	2.49	1	-	NoMinorHom	SNP	b	a	b	a	b	b	b	b	a	b	a	b	a	b	a	b	b	b	a	a	a	a	b	b	b	b	a	b	a	a	b	a	a	b	a	a	a
1160	LG07	AX-89879165	67.6	na	79	99	0	2.25	1	-	NoMinorHom	SNP	b	a	b	a	b	b	b	b	a	b	a	b	a	b	a	b	b	b	a	a	a	a	b	b	b	b	a	b	a	a	b	a	a	b	a	a	a
1161	LG07	AX-89783022	67.6	na	78	99	1	2.49	1	-	NoMinorHom	SNP	b	a	b	a	b	b	b	b	a	b	a	b	a	b	a	b	b	b	a	a	a	a	b	b	b	b	a	b	a	a	b	a	a	b	a	a	a
1162	LG07	AX-89821871	68.165	na	80	98	0	1.82	1	-	NoMinorHom	SNP	b	a	b	a	b	b	b	b	a	b	a	b	a	b	a	b	b	b	a	a	a	a	b	a	b	b	a	b	a	a	b	a	a	b	a	a	a
1163	LG07	AX-89782929	68.165	na	80	98	0	1.82	1	-	NoMinorHom	SNP	b	a	b	a	b	b	b	b	a	b	a	b	a	b	a	b	b	b	a	a	a	a	b	a	b	b	a	b	a	a	b	a	a	b	a	a	a
1164	LG07	AX-89867731	68.165	na	80	97	1	1.63	1	-	NoMinorHom	SNP-in-Ins	b	a	b	a	b	b	b	b	a	b	a	b	a	b	a	b	b	b	a	a	a	a	b	a	b	b	a	b	a	a	b	a	a	b	a	a	a
1165	LG07	AX-89782916	68.165	na	80	98	0	1.82	1	-	NoMinorHom	SNP	b	a	b	a	b	b	b	b	a	b	a	b	a	b	a	b	b	b	a	a	a	a	b	a	b	b	a	b	a	a	b	a	a	b	a	a	a
1166	LG07	AX-89821834	68.165	na	80	98	0	1.82	1	-	NoMinorHom	SNP	b	a	b	a	b	b	b	b	a	b	a	b	a	b	a	b	b	b	a	a	a	a	b	a	b	b	a	b	a	a	b	a	a	b	a	a	a
1167	LG07	AX-89821867	68.165	na	80	98	0	1.82	1	-	NoMinorHom	SNP	b	a	b	a	b	b	b	b	a	b	a	b	a	b	a	b	b	b	a	a	a	a	b	a	b	b	a	b	a	a	b	a	a	b	a	a	a
1168	LG07	AX-89782838	68.165	na	80	98	0	1.82	1	-	NoMinorHom	SNP	b	a	b	a	b	b	b	b	a	b	a	b	a	b	a	b	b	b	a	a	a	a	b	a	b	b	a	b	a	a	b	a	a	b	a	a	a
1169	LG07	AX-89821868	68.165	na	80	98	0	1.82	1	-	NoMinorHom	SNP	b	a	b	a	b	b	b	b	a	b	a	b	a	b	a	b	b	b	a	a	a	a	b	a	b	b	a	b	a	a	b	a	a	b	a	a	a
1170	LG07	AX-89821862	68.165	na	80	98	0	1.82	1	-	NoMinorHom	SNP	b	a	b	a	b	b	b	b	a	b	a	b	a	b	a	b	b	b	a	a	a	a	b	a	b	b	a	b	a	a	b	a	a	b	a	a	a
1171	LG07	AX-89879056	68.165	na	80	98	0	1.82	1	-	NoMinorHom	SNP	b	a	b	a	b	b	b	b	a	b	a	b	a	b	a	b	b	b	a	a	a	a	b	a	b	b	a	b	a	a	b	a	a	b	a	a	a
1172	LG07	AX-89782925	68.165	na	80	98	0	1.82	1	-	NoMinorHom	SNP	b	a	b	a	b	b	b	b	a	b	a	b	a	b	a	b	b	b	a	a	a	a	b	a	b	b	a	b	a	a	b	a	a	b	a	a	a
1173	LG07	AX-89847435	68.165	na	80	98	0	1.82	1	-	NoMinorHom	SNP-SNP	b	a	b	a	b	b	b	b	a	b	a	b	a	b	a	b	b	b	a	a	a	a	b	a	b	b	a	b	a	a	b	a	a	b	a	a	a
1174	LG07	AX-89879046	69.31	na	81	96	1	1.27	1	-	NoMinorHom	SNP	b	a	b	a	b	b	b	b	a	b	a	b	a	b	a	b	b	b	a	a	a	a	b	a	a	b	a	b	a	a	a	a	a	b	a	a	a
1175	LG08	AX-89880406	0	na	84	92	2	0.36	1	-	NoMinorHom	SNP	a	a	b	b	b	b	a	b	a	a	b	a	a	b	a	b	b	b	b	b	a	a	-	a	b	b	b	b	b	a	a	b	a	b	a	b	b
1176	LG08	AX-89783830	0.574	na	86	92	0	0.2	1	-	NoMinorHom	SNP	a	a	b	b	b	b	a	b	a	a	b	a	a	b	a	b	b	b	b	b	a	a	b	a	b	b	b	b	b	a	a	b	a	b	a	b	b
1177	LG08	AX-89783905	3.464	na	89	89	0	0	1	-	NoMinorHom	SNP	a	a	b	b	b	b	a	b	a	a	b	a	a	b	a	b	b	b	b	b	a	a	b	a	b	b	b	b	b	a	a	b	a	b	a	b	b
1178	LG08	AX-89799131	8.795	na	92	86	0	0.2	1	-	NoMinorHom	SNP	a	a	b	b	b	b	a	b	b	a	b	a	a	b	a	b	b	b	b	b	a	a	b	a	b	b	b	b	b	a	a	b	a	b	a	b	b
1179	LG08	AX-89815409	11.686	na	93	85	0	0.36	1	-	PolyHighResolution	Indel-SNP	a	a	b	b	b	b	a	b	b	a	b	a	a	b	a	b	b	b	b	b	a	a	b	a	b	b	b	b	b	b	a	b	a	b	a	b	b
1180	LG08	AX-89809569	12.251	na	92	84	2	0.36	1	-	NoMinorHom	F1D	a	a	b	b	b	b	a	b	b	a	b	a	a	b	a	b	b	-	b	b	a	a	b	a	b	b	b	b	b	b	a	b	a	b	a	b	b
1181	LG08	AX-89882268	12.251	na	92	86	0	0.2	1	-	NoMinorHom	SNP	a	a	b	b	b	b	a	b	b	a	b	a	a	b	a	b	b	b	b	b	a	a	b	a	b	b	b	b	b	b	a	b	a	b	a	b	b
1182	LG08	AX-89825150	12.816	na	93	85	0	0.36	1	-	NoMinorHom	SNP	a	a	b	b	b	b	a	b	b	a	b	a	a	b	a	b	b	b	b	b	a	a	b	a	b	b	b	b	b	b	a	b	a	b	a	b	b
1183	LG08	AX-89785481	13.952	na	95	83	0	0.81	1	-	PolyHighResolution	SNP	a	a	b	b	b	b	a	b	b	a	b	a	a	b	a	b	b	b	b	b	a	a	b	a	b	b	b	b	b	b	a	b	a	b	a	b	b
1184	LG08	AX-89904820	13.952	na	95	83	0	0.81	1	-	PolyHighResolution	SNP-SNP	a	a	b	b	b	b	a	b	b	a	b	a	a	b	a	b	b	b	b	b	a	a	b	a	b	b	b	b	b	b	a	b	a	b	a	b	b
1185	LG08	AX-89785472	13.952	na	95	83	0	0.81	1	-	NoMinorHom	SNP	a	a	b	b	b	b	a	b	b	a	b	a	a	b	a	b	b	b	b	b	a	a	b	a	b	b	b	b	b	b	a	b	a	b	a	b	b
1186	LG08	AX-89825178	13.952	na	95	83	0	0.81	1	-	PolyHighResolution	SNP	a	a	b	b	b	b	a	b	b	a	b	a	a	b	a	b	b	b	b	b	a	a	b	a	b	b	b	b	b	b	a	b	a	b	a	b	b
1187	LG08	AX-89822672	16.252	na	97	81	0	1.44	1	-	NoMinorHom	SNP	a	a	b	b	b	b	a	b	b	a	b	a	a	b	a	b	b	b	b	b	a	a	b	a	b	b	b	b	b	b	a	b	a	b	a	b	b
1188	LG08	AX-89809458	16.252	na	97	81	0	1.44	1	-	PolyHighResolution	F1D	a	a	b	b	b	b	a	b	b	a	b	a	a	b	a	b	b	b	b	b	a	a	b	a	b	b	b	b	b	b	a	b	a	b	a	b	b
1189	LG08	AX-89847614	19.741	na	97	81	0	1.44	1	-	NoMinorHom	SNP-SNP	b	a	b	b	b	b	a	b	b	a	b	a	a	b	a	b	b	b	b	b	a	a	b	a	b	b	b	b	b	b	a	b	a	b	a	b	b
1190	LG08	AX-89847619	19.741	na	97	80	1	1.63	1	-	NoMinorHom	SNP-SNP	b	a	b	b	b	b	a	b	b	a	b	a	a	b	a	b	b	b	b	b	a	a	b	a	b	b	b	b	b	-	a	b	a	b	a	b	b
1191	LG08	AX-89783403	19.741	na	97	81	0	1.44	1	-	NoMinorHom	SNP	b	a	b	b	b	b	a	b	b	a	b	a	a	b	a	b	b	b	b	b	a	a	b	a	b	b	b	b	b	b	a	b	a	b	a	b	b
1192	LG08	AX-89847530	19.741	na	97	81	0	1.44	1	-	PolyHighResolution	SNP-SNP	b	a	b	b	b	b	a	b	b	a	b	a	a	b	a	b	b	b	b	b	a	a	b	a	b	b	b	b	b	b	a	b	a	b	a	b	b
1193	LG08	AX-89823383	19.741	na	97	81	0	1.44	1	-	NoMinorHom	SNP	b	a	b	b	b	b	a	b	b	a	b	a	a	b	a	b	b	b	b	b	a	a	b	a	b	b	b	b	b	b	a	b	a	b	a	b	b
1194	LG08	AX-89823358	19.741	na	97	81	0	1.44	1	-	NoMinorHom	SNP	b	a	b	b	b	b	a	b	b	a	b	a	a	b	a	b	b	b	b	b	a	a	b	a	b	b	b	b	b	b	a	b	a	b	a	b	b
1195	LG08	AX-89823045	20.306	na	98	80	0	1.82	1	-	NoMinorHom	SNP	b	a	b	b	b	a	a	b	b	a	b	a	a	b	a	b	b	b	b	b	a	a	b	a	b	b	b	b	b	b	a	b	a	b	a	b	b
1196	LG08	AX-89904628	20.306	na	98	80	0	1.82	1	-	NoMinorHom	SNP-SNP	b	a	b	b	b	a	a	b	b	a	b	a	a	b	a	b	b	b	b	b	a	a	b	a	b	b	b	b	b	b	a	b	a	b	a	b	b
1197	LG08	AX-89823040	20.306	na	98	80	0	1.82	1	-	NoMinorHom	SNP	b	a	b	b	b	a	a	b	b	a	b	a	a	b	a	b	b	b	b	b	a	a	b	a	b	b	b	b	b	b	a	b	a	b	a	b	b
1198	LG08	AX-89783691	20.306	na	98	80	0	1.82	1	-	NoMinorHom	SNP	b	a	b	b	b	a	a	b	b	a	b	a	a	b	a	b	b	b	b	b	a	a	b	a	b	b	b	b	b	b	a	b	a	b	a	b	b
1199	LG08	AX-89880183	20.306	na	98	80	0	1.82	1	-	NoMinorHom	SNP	b	a	b	b	b	a	a	b	b	a	b	a	a	b	a	b	b	b	b	b	a	a	b	a	b	b	b	b	b	b	a	b	a	b	a	b	b
1200	LG08	AX-89847613	22.606	na	101	75	2	3.84	1	-	NoMinorHom	SNP-SNP	b	a	b	b	b	a	a	b	b	a	b	a	a	b	a	b	b	b	b	b	a	a	b	a	b	b	b	b	b	b	a	b	a	b	-	a	b
1201	LG08	AX-89783751	22.606	na	102	76	0	3.8	1	-	NoMinorHom	SNP	b	a	b	b	b	a	a	b	b	a	b	a	a	b	a	b	b	b	b	b	a	a	b	a	b	b	b	b	b	b	a	b	a	b	a	a	b
1202	LG08	AX-89872378	22.606	na	102	76	0	3.8	1	-	PolyHighResolution	Indel-SNP	b	a	b	b	b	a	a	b	b	a	b	a	a	b	a	b	b	b	b	b	a	a	b	a	b	b	b	b	b	b	a	b	a	b	a	a	b
1203	LG08	AX-89879586	22.606	na	102	74	2	4.45	1	*	NoMinorHom	SNP	b	a	b	b	b	a	a	b	b	a	b	a	a	b	a	b	b	b	b	b	a	a	b	a	b	b	b	b	b	b	a	b	a	b	a	a	-
1204	LG08	AX-89783744	22.606	na	101	76	1	3.53	1	-	NoMinorHom	SNP	b	a	b	b	b	a	a	b	b	a	b	a	a	b	a	b	b	b	b	b	a	a	b	a	b	b	b	b	b	b	a	b	a	b	-	a	b
1205	LG08	AX-89847592	22.606	na	99	75	4	3.31	1	-	NoMinorHom	SNP-SNP	b	a	b	b	b	a	a	b	b	a	b	a	a	b	a	b	b	b	b	b	a	a	b	a	b	b	b	b	-	b	a	b	a	b	a	a	b
1206	LG08	AX-89862838	23.171	na	101	76	1	3.53	1	-	NoMinorHom	Indel	b	a	b	b	b	a	a	b	b	a	b	a	a	b	a	b	b	b	b	b	a	a	b	a	b	b	b	b	b	b	a	b	a	b	a	a	b
1207	LG08	AX-89783345	23.171	na	101	77	0	3.24	1	-	NoMinorHom	SNP	b	a	b	b	b	a	a	b	b	a	b	a	a	b	a	b	b	b	b	b	a	a	b	a	b	b	b	b	b	b	a	b	a	b	a	a	b
1208	LG08	AX-89904417	23.171	na	101	77	0	3.24	1	-	NoMinorHom	SNP-SNP	b	a	b	b	b	a	a	b	b	a	b	a	a	b	a	b	b	b	b	b	a	a	b	a	b	b	b	b	b	b	a	b	a	b	a	a	b
1209	LG08	AX-89879825	23.171	na	101	77	0	3.24	1	-	NoMinorHom	SNP	b	a	b	b	b	a	a	b	b	a	b	a	a	b	a	b	b	b	b	b	a	a	b	a	b	b	b	b	b	b	a	b	a	b	a	a	b
1210	LG08	AX-89783859	23.171	na	101	77	0	3.24	1	-	NoMinorHom	SNP	b	a	b	b	b	a	a	b	b	a	b	a	a	b	a	b	b	b	b	b	a	a	b	a	b	b	b	b	b	b	a	b	a	b	a	a	b
1211	LG08	AX-89783412	23.171	na	101	77	0	3.24	1	-	NoMinorHom	SNP	b	a	b	b	b	a	a	b	b	a	b	a	a	b	a	b	b	b	b	b	a	a	b	a	b	b	b	b	b	b	a	b	a	b	a	a	b
1212	LG08	AX-89904650	23.171	na	101	77	0	3.24	1	-	NoMinorHom	SNP-SNP	b	a	b	b	b	a	a	b	b	a	b	a	a	b	a	b	b	b	b	b	a	a	b	a	b	b	b	b	b	b	a	b	a	b	a	a	b
1213	LG08	AX-89822694	23.171	na	101	77	0	3.24	1	-	NoMinorHom	SNP	b	a	b	b	b	a	a	b	b	a	b	a	a	b	a	b	b	b	b	b	a	a	b	a	b	b	b	b	b	b	a	b	a	b	a	a	b
1214	LG08	AX-89784008	23.171	na	101	77	0	3.24	1	-	NoMinorHom	SNP	b	a	b	b	b	a	a	b	b	a	b	a	a	b	a	b	b	b	b	b	a	a	b	a	b	b	b	b	b	b	a	b	a	b	a	a	b
1215	LG08	AX-89782404	23.736	na	101	76	1	3.53	1	-	NoMinorHom	SNP	b	a	b	b	b	a	a	b	b	a	b	a	a	b	a	b	b	b	b	b	a	a	b	a	b	b	b	b	b	b	a	b	a	b	a	a	b
1216	LG08	AX-89820889	23.736	na	102	76	0	3.8	1	-	NoMinorHom	SNP	b	a	b	b	b	a	a	b	b	a	b	a	a	b	a	b	b	b	b	b	a	a	b	a	b	b	b	b	b	b	a	b	a	b	a	a	b
1217	LG08	AX-89904501	24.301	na	103	75	0	4.4	1	*	PolyHighResolution	SNP-SNP	b	a	b	b	b	a	a	b	b	a	b	a	a	b	a	b	b	b	b	b	a	a	b	a	b	b	b	b	b	b	a	b	a	b	a	a	b
1218	LG08	AX-89822897	27.79	na	109	68	1	9.5	1	**	NoMinorHom	SNP	b	a	b	b	b	a	a	b	b	a	b	a	a	b	a	b	b	b	b	b	a	a	b	a	b	b	b	b	b	b	a	b	a	b	a	a	b
1219	LG08	AX-89822989	28.927	na	109	68	1	9.5	1	**	NoMinorHom	SNP	b	a	b	b	b	a	a	b	b	a	b	a	a	b	a	-	b	b	b	b	b	a	b	a	b	b	b	b	b	b	a	b	a	b	a	a	b
1220	LG08	AX-89860987	29.492	na	110	67	1	10.45	1	**	NoMinorHom	Indel	b	a	b	b	b	a	a	b	b	a	b	a	a	b	a	b	b	b	b	b	b	a	b	a	b	b	b	b	-	b	a	b	a	b	a	a	b
1221	LG08	AX-89879716	29.492	na	110	68	0	9.91	1	**	NoMinorHom	SNP	b	a	b	b	b	a	a	b	b	a	b	a	a	b	a	b	b	b	b	b	b	a	b	a	b	b	b	b	b	b	a	b	a	b	a	a	b
1222	LG08	AX-89880129	29.492	na	110	68	0	9.91	1	**	NoMinorHom	SNP	b	a	b	b	b	a	a	b	b	a	b	a	a	b	a	b	b	b	b	b	b	a	b	a	b	b	b	b	b	b	a	b	a	b	a	a	b
1223	LG08	AX-89823439	29.492	na	110	68	0	9.91	1	**	NoMinorHom	SNP	b	a	b	b	b	a	a	b	b	a	b	a	a	b	a	b	b	b	b	b	b	a	b	a	b	b	b	b	b	b	a	b	a	b	a	a	b
1224	LG08	AX-89783339	29.492	na	110	68	0	9.91	1	**	NoMinorHom	SNP	b	a	b	b	b	a	a	b	b	a	b	a	a	b	a	b	b	b	b	b	b	a	b	a	b	b	b	b	b	b	a	b	a	b	a	a	b
1225	LG08	AX-89879666	29.492	na	110	68	0	9.91	1	**	NoMinorHom	SNP	b	a	b	b	b	a	a	b	b	a	b	a	a	b	a	b	b	b	b	b	b	a	b	a	b	b	b	b	b	b	a	b	a	b	a	a	b
1226	LG08	AX-89783610	29.492	na	110	68	0	9.91	1	**	NoMinorHom	SNP	b	a	b	b	b	a	a	b	b	a	b	a	a	b	a	b	b	b	b	b	b	a	b	a	b	b	b	b	b	b	a	b	a	b	a	a	b
1227	LG08	AX-89822489	29.492	na	110	68	0	9.91	1	**	NoMinorHom	SNP	b	a	b	b	b	a	a	b	b	a	b	a	a	b	a	b	b	b	b	b	b	a	b	a	b	b	b	b	b	b	a	b	a	b	a	a	b
1228	LG08	AX-89783298	29.492	na	110	68	0	9.91	1	**	NoMinorHom	SNP	b	a	b	b	b	a	a	b	b	a	b	a	a	b	a	b	b	b	b	b	b	a	b	a	b	b	b	b	b	b	a	b	a	b	a	a	b
1229	LG08	AX-89847524	29.492	na	110	68	0	9.91	1	**	PolyHighResolution	SNP-SNP	b	a	b	b	b	a	a	b	b	a	b	a	a	b	a	b	b	b	b	b	b	a	b	a	b	b	b	b	b	b	a	b	a	b	a	a	b
1230	LG08	AX-89783988	30.057	na	111	67	0	10.88	1	***	NoMinorHom	SNP	b	a	b	b	b	a	a	b	b	a	b	a	a	b	a	b	b	b	b	b	b	a	b	a	b	b	b	b	b	b	a	b	a	b	a	a	b
1231	LG08	AX-89880607	30.057	na	111	67	0	10.88	1	***	NoMinorHom	SNP	b	a	b	b	b	a	a	b	b	a	b	a	a	b	a	b	b	b	b	b	b	a	b	a	b	b	b	b	b	b	a	b	a	b	a	a	b
1232	LG08	AX-89780716	30.057	na	111	67	0	10.88	1	***	NoMinorHom	SNP	b	a	b	b	b	a	a	b	b	a	b	a	a	b	a	b	b	b	b	b	b	a	b	a	b	b	b	b	b	b	a	b	a	b	a	a	b
1233	LG08	AX-89780934	30.057	na	111	67	0	10.88	1	***	NoMinorHom	SNP	b	a	b	b	b	a	a	b	b	a	b	a	a	b	a	b	b	b	b	b	b	a	b	a	b	b	b	b	b	b	a	b	a	b	a	a	b
1234	LG08	AX-89860693	33.546	na	111	67	0	10.88	1	***	NoMinorHom	Indel	b	a	b	b	b	a	a	b	b	a	b	a	a	b	a	b	b	b	b	b	b	a	b	b	b	b	b	b	b	b	a	b	a	a	a	a	b
1235	LG08	AX-89867573	33.546	na	111	67	0	10.88	1	***	NoMinorHom	SNP-in-Ins	b	a	b	b	b	a	a	b	b	a	b	a	a	b	a	b	b	b	b	b	b	a	b	b	b	b	b	b	b	b	a	b	a	a	a	a	b
1236	LG08	AX-89781020	33.546	na	111	67	0	10.88	1	***	NoMinorHom	SNP	b	a	b	b	b	a	a	b	b	a	b	a	a	b	a	b	b	b	b	b	b	a	b	b	b	b	b	b	b	b	a	b	a	a	a	a	b
1237	LG08	AX-89819446	33.546	na	111	67	0	10.88	1	***	NoMinorHom	SNP	b	a	b	b	b	a	a	b	b	a	b	a	a	b	a	b	b	b	b	b	b	a	b	b	b	b	b	b	b	b	a	b	a	a	a	a	b
1238	LG08	AX-89803419	33.546	na	110	67	1	10.45	1	**	NoMinorHom	Indel	b	a	b	b	b	a	a	b	b	a	b	a	a	b	a	b	b	b	b	b	b	a	b	b	b	b	b	b	b	b	a	b	a	a	a	a	b
1239	LG08	AX-89876683	34.111	na	112	66	0	11.89	1	***	NoMinorHom	SNP	b	a	b	b	b	a	a	b	b	a	b	a	a	b	a	b	b	b	b	b	b	a	b	b	b	b	b	b	b	b	a	b	a	a	a	a	b
1240	LG08	AX-89860704	34.111	na	112	66	0	11.89	1	***	PolyHighResolution	Indel	b	a	b	b	b	a	a	b	b	a	b	a	a	b	a	b	b	b	b	b	b	a	b	b	b	b	b	b	b	b	a	b	a	a	a	a	b
1241	LG08	AX-89854864	35.248	na	114	64	0	14.04	1	***	NoMinorHom	mSNP	b	a	b	b	b	a	a	a	b	a	b	a	a	b	a	b	b	b	b	a	b	a	b	b	b	b	b	b	b	b	a	b	a	a	a	a	b
1242	LG08	AX-89876751	35.248	na	114	63	1	14.69	1	***	NoMinorHom	SNP	b	a	b	b	b	a	a	a	b	a	b	a	a	b	a	b	b	b	b	a	b	a	b	b	b	b	b	b	b	b	a	b	a	a	a	a	b
1243	LG08	AX-89781194	35.248	na	114	64	0	14.04	1	***	NoMinorHom	SNP	b	a	b	b	b	a	a	a	b	a	b	a	a	b	a	b	b	b	b	a	b	a	b	b	b	b	b	b	b	b	a	b	a	a	a	a	b
1244	LG08	AX-89876741	35.248	na	114	64	0	14.04	1	***	NoMinorHom	SNP	b	a	b	b	b	a	a	a	b	a	b	a	a	b	a	b	b	b	b	a	b	a	b	b	b	b	b	b	b	b	a	b	a	a	a	a	b
1245	LG08	AX-89877091	35.813	na	112	65	1	12.48	1	***	NoMinorHom	SNP	b	a	b	b	b	a	a	a	b	a	b	a	a	b	a	b	b	b	b	a	b	a	b	b	b	b	b	b	b	b	a	b	a	-	a	a	b
1246	LG08	AX-89781489	35.813	na	113	65	0	12.94	1	***	NoMinorHom	SNP	b	a	b	b	b	a	a	a	b	a	b	a	a	b	a	b	b	b	b	a	b	a	b	b	b	b	b	b	b	b	a	b	a	a	a	a	b
1247	LG08	AX-89781491	35.813	na	113	65	0	12.94	1	***	NoMinorHom	SNP	b	a	b	b	b	a	a	a	b	a	b	a	a	b	a	b	b	b	b	a	b	a	b	b	b	b	b	b	b	b	a	b	a	a	a	a	b
1248	LG08	AX-89867604	35.813	na	113	65	0	12.94	1	***	NoMinorHom	SNP-in-Ins	b	a	b	b	b	a	a	a	b	a	b	a	a	b	a	b	b	b	b	a	b	a	b	b	b	b	b	b	b	b	a	b	a	a	a	a	b
1249	LG08	AX-89819914	36.949	na	115	63	0	15.19	1	***	NoMinorHom	SNP	b	a	b	b	b	a	a	a	b	a	b	a	a	b	a	a	b	b	b	a	b	a	b	b	b	b	b	b	b	b	a	b	a	a	a	a	b
1250	LG08	AX-89876991	37.514	na	114	64	0	14.04	1	***	NoMinorHom	SNP	b	a	b	b	b	a	a	a	b	a	b	a	a	b	a	a	b	b	b	a	b	a	b	b	b	b	b	b	b	b	a	b	a	a	a	a	b
1251	LG08	AX-89819885	37.514	na	114	63	1	14.69	1	***	NoMinorHom	SNP	b	a	b	b	b	a	a	a	b	a	b	a	a	b	a	a	b	b	b	a	b	a	b	b	b	b	b	b	b	b	a	b	a	a	a	a	b
1252	LG08	AX-89806613	38.079	na	115	63	0	15.19	1	***	NoMinorHom	Indel	b	a	b	b	b	a	a	a	b	a	b	a	a	b	a	a	b	b	b	a	b	a	b	b	b	b	b	b	b	b	a	a	a	a	a	a	b
1253	LG08	AX-89847263	38.079	na	115	63	0	15.19	1	***	NoMinorHom	SNP-SNP	b	a	b	b	b	a	a	a	b	a	b	a	a	b	a	a	b	b	b	a	b	a	b	b	b	b	b	b	b	b	a	a	a	a	a	a	b
1254	LG08	AX-89819836	38.079	na	115	63	0	15.19	1	***	PolyHighResolution	SNP	b	a	b	b	b	a	a	a	b	a	b	a	a	b	a	a	b	b	b	a	b	a	b	b	b	b	b	b	b	b	a	a	a	a	a	a	b
1255	LG08	AX-89876860	39.216	na	117	61	0	17.62	1	***	NoMinorHom	SNP	b	a	b	b	b	a	a	a	b	a	b	a	a	b	a	a	b	b	b	a	b	a	b	b	b	b	b	b	b	b	a	a	a	a	a	a	b
1256	LG08	AX-89819755	39.216	na	117	61	0	17.62	1	***	NoMinorHom	SNP	b	a	b	b	b	a	a	a	b	a	b	a	a	b	a	a	b	b	b	a	b	a	b	b	b	b	b	b	b	b	a	a	a	a	a	a	b
1257	LG08	AX-89876811	40.352	na	117	61	0	17.62	1	***	NoMinorHom	SNP	b	a	b	b	b	a	a	a	b	a	b	a	a	b	a	a	b	b	b	a	b	a	b	b	b	b	b	b	b	b	a	a	a	a	a	a	b
1258	LG08	AX-89819720	40.352	na	117	61	0	17.62	1	***	NoMinorHom	SNP	b	a	b	b	b	a	a	a	b	a	b	a	a	b	a	a	b	b	b	a	b	a	b	b	b	b	b	b	b	b	a	a	a	a	a	a	b
1259	LG08	AX-89781592	41.488	na	117	61	0	17.62	1	***	NoMinorHom	SNP	b	a	b	b	b	a	a	a	b	a	b	a	a	b	a	a	b	b	b	a	b	a	b	b	b	b	b	b	b	b	a	a	a	a	a	a	b
1260	LG08	AX-89803486	41.488	na	117	61	0	17.62	1	***	PolyHighResolution	Indel	b	a	b	b	b	a	a	a	b	a	b	a	a	b	a	a	b	b	b	a	b	a	b	b	b	b	b	b	b	b	a	a	a	a	a	a	b
1261	LG08	AX-89781552	42.053	na	116	62	0	16.38	1	***	NoMinorHom	SNP	b	a	b	b	b	a	a	a	b	a	b	a	a	b	b	a	b	b	b	a	b	a	b	b	b	b	b	b	b	b	a	a	a	a	a	a	b
1262	LG08	AX-89877161	43.19	na	114	64	0	14.04	1	***	NoMinorHom	SNP	b	a	b	b	b	a	a	a	b	a	b	a	a	b	b	a	b	b	b	a	b	a	b	b	b	b	b	b	b	b	a	a	a	a	a	a	b
1263	LG08	AX-89781651	43.755	na	115	63	0	15.19	1	***	NoMinorHom	SNP	b	a	b	b	b	a	a	a	b	a	b	a	a	b	b	a	b	b	b	a	a	a	b	b	b	b	b	b	b	b	a	a	a	a	a	a	b
1264	LG08	AX-89877278	43.755	na	115	63	0	15.19	1	***	NoMinorHom	SNP	b	a	b	b	b	a	a	a	b	a	b	a	a	b	b	a	b	b	b	a	a	a	b	b	b	b	b	b	b	b	a	a	a	a	a	a	b
1265	LG08	AX-89784402	43.755	na	115	62	1	15.87	1	***	NoMinorHom	SNP	b	a	b	b	-	a	a	a	b	a	b	a	a	b	b	a	b	b	b	a	a	a	b	b	b	b	b	b	b	b	a	a	a	a	a	a	b
1266	LG08	AX-89904412	44.32	na	114	64	0	14.04	1	***	PolyHighResolution	SNP-SNP	b	a	b	b	b	a	a	a	b	a	b	a	a	b	b	a	b	b	b	a	a	a	b	b	b	b	b	b	b	b	a	a	a	a	a	a	b
1267	LG08	AX-89877344	44.32	na	114	64	0	14.04	1	***	NoMinorHom	SNP	b	a	b	b	b	a	a	a	b	a	b	a	a	b	b	a	b	b	b	a	a	a	b	b	b	b	b	b	b	b	a	a	a	a	a	a	b
1268	LG08	AX-89820221	44.32	na	114	64	0	14.04	1	***	NoMinorHom	SNP	b	a	b	b	b	a	a	a	b	a	b	a	a	b	b	a	b	b	b	a	a	a	b	b	b	b	b	b	b	b	a	a	a	a	a	a	b
1269	LG08	AX-89867647	45.456	na	114	62	2	15.36	1	***	NoMinorHom	SNP-in-Ins	b	a	b	b	b	a	a	a	b	a	b	a	a	b	b	a	b	a	b	a	a	a	b	b	b	b	b	b	b	b	a	a	a	a	a	a	b
1270	LG08	AX-89820245	45.456	na	116	62	0	16.38	1	***	NoMinorHom	SNP	b	a	b	b	b	a	a	a	b	a	b	a	a	b	b	a	b	a	b	a	a	a	b	b	b	b	b	b	b	b	a	a	a	a	a	a	b
1271	LG08	AX-89847316	45.456	na	116	62	0	16.38	1	***	PolyHighResolution	SNP-SNP	b	a	b	b	b	a	a	a	b	a	b	a	a	b	b	a	b	a	b	a	a	a	b	b	b	b	b	b	b	b	a	a	a	a	a	a	b
1272	LG08	AX-89865273	45.456	na	116	62	0	16.38	1	***	NoMinorHom	F1D	b	a	b	b	b	a	a	a	b	a	b	a	a	b	b	a	b	a	b	a	a	a	b	b	b	b	b	b	b	b	a	a	a	a	a	a	b
1273	LG08	AX-89877466	45.456	na	116	62	0	16.38	1	***	NoMinorHom	SNP	b	a	b	b	b	a	a	a	b	a	b	a	a	b	b	a	b	a	b	a	a	a	b	b	b	b	b	b	b	b	a	a	a	a	a	a	b
1274	LG08	AX-89803542	46.021	na	115	61	2	16.57	1	***	NoMinorHom	Indel	b	a	b	b	b	a	a	a	b	a	b	a	a	b	b	a	b	a	b	a	a	a	b	b	b	b	b	b	b	b	a	a	a	a	a	a	b
1275	LG08	AX-89877593	46.021	na	115	63	0	15.19	1	***	NoMinorHom	SNP	b	a	b	b	b	a	a	a	b	a	b	a	a	b	b	a	b	a	b	a	a	a	b	b	b	b	b	b	b	b	a	a	a	a	a	a	b
1276	LG08	AX-89781957	46.021	na	115	63	0	15.19	1	***	NoMinorHom	SNP	b	a	b	b	b	a	a	a	b	a	b	a	a	b	b	a	b	a	b	a	a	a	b	b	b	b	b	b	b	b	a	a	a	a	a	a	b
1277	LG08	AX-89877636	46.021	na	113	63	2	14.2	1	***	NoMinorHom	SNP	b	a	b	b	b	a	a	a	b	a	b	a	a	b	b	a	b	a	b	a	a	a	b	b	b	b	b	b	b	b	a	a	a	a	a	a	b
1278	LG08	AX-89877743	46.586	na	114	64	0	14.04	1	***	NoMinorHom	SNP	b	a	b	b	b	a	a	a	b	a	b	a	a	b	b	a	b	a	b	a	a	a	b	b	b	b	b	b	b	b	a	a	a	a	a	a	b
1279	LG08	AX-89877769	46.586	na	114	64	0	14.04	1	***	NoMinorHom	SNP	b	a	b	b	b	a	a	a	b	a	b	a	a	b	b	a	b	a	b	a	a	a	b	b	b	b	b	b	b	b	a	a	a	a	a	a	b
1280	LG08	AX-89820614	46.586	na	114	64	0	14.04	1	***	PolyHighResolution	SNP	b	a	b	b	b	a	a	a	b	a	b	a	a	b	b	a	b	a	b	a	a	a	b	b	b	b	b	b	b	b	a	a	a	a	a	a	b
1281	LG08	AX-89877750	46.586	na	114	64	0	14.04	1	***	PolyHighResolution	SNP	b	a	b	b	b	a	a	a	b	a	b	a	a	b	b	a	b	a	b	a	a	a	b	b	b	b	b	b	b	b	a	a	a	a	a	a	b
1282	LG08	AX-89855124	47.151	na	115	63	0	15.19	1	***	NoMinorHom	mSNP	b	a	b	b	b	a	a	a	b	a	b	a	a	b	b	a	b	a	b	a	a	a	b	b	b	b	b	b	b	a	a	a	a	a	a	a	b
1283	LG08	AX-89894876	49.45	na	119	59	0	20.22	1	***	NoMinorHom	SNP	b	a	b	b	b	a	a	a	b	a	b	a	a	b	b	a	b	a	b	a	a	a	b	b	b	a	b	b	b	a	a	a	a	a	a	a	b
1284	LG08	AX-89795604	49.45	na	119	59	0	20.22	1	***	NoMinorHom	SNP	b	a	b	b	b	a	a	a	b	a	b	a	a	b	b	a	b	a	b	a	a	a	b	b	b	a	b	b	b	a	a	a	a	a	a	a	b
1285	LG08	AX-89795613	49.45	na	119	59	0	20.22	1	***	NoMinorHom	SNP	b	a	b	b	b	a	a	a	b	a	b	a	a	b	b	a	b	a	b	a	a	a	b	b	b	a	b	b	b	a	a	a	a	a	a	a	b
1286	LG08	AX-89795566	49.45	na	119	59	0	20.22	1	***	NoMinorHom	SNP	b	a	b	b	b	a	a	a	b	a	b	a	a	b	b	a	b	a	b	a	a	a	b	b	b	a	b	b	b	a	a	a	a	a	a	a	b
1287	LG08	AX-89795652	49.45	na	119	59	0	20.22	1	***	NoMinorHom	SNP	b	a	b	b	b	a	a	a	b	a	b	a	a	b	b	a	b	a	b	a	a	a	b	b	b	a	b	b	b	a	a	a	a	a	a	a	b
1288	LG08	AX-89795654	49.45	na	119	59	0	20.22	1	***	NoMinorHom	SNP	b	a	b	b	b	a	a	a	b	a	b	a	a	b	b	a	b	a	b	a	a	a	b	b	b	a	b	b	b	a	a	a	a	a	a	a	b
1289	LG08	AX-89795639	49.45	na	117	59	2	19.11	1	***	NoMinorHom	SNP	b	a	b	b	b	a	a	a	b	a	b	a	a	b	b	a	b	a	b	a	a	a	b	b	b	a	b	b	b	-	a	a	a	a	a	a	b
1290	LG08	AX-89858507	49.45	na	119	59	0	20.22	1	***	NoMinorHom	mSNP	b	a	b	b	b	a	a	a	b	a	b	a	a	b	b	a	b	a	b	a	a	a	b	b	b	a	b	b	b	a	a	a	a	a	a	a	b
1291	LG08	AX-89837661	49.45	na	119	59	0	20.22	1	***	NoMinorHom	SNP	b	a	b	b	b	a	a	a	b	a	b	a	a	b	b	a	b	a	b	a	a	a	b	b	b	a	b	b	b	a	a	a	a	a	a	a	b
1292	LG08	AX-89820955	50.015	na	120	58	0	21.6	1	***	NoMinorHom	SNP	b	a	b	b	b	a	a	a	b	a	b	a	a	b	b	a	b	a	b	a	a	a	b	b	b	a	b	b	b	a	a	a	a	a	a	a	b
1293	LG08	AX-89878058	50.58	na	121	57	0	23.01	1	***	NoMinorHom	SNP	b	a	b	b	a	a	a	a	b	a	b	a	a	b	b	a	b	a	b	a	a	a	b	b	b	a	b	b	b	a	a	a	a	a	a	a	b
1294	LG08	AX-89782272	50.58	na	121	57	0	23.01	1	***	NoMinorHom	SNP	b	a	b	b	a	a	a	a	b	a	b	a	a	b	b	a	b	a	b	a	a	a	b	b	b	a	b	b	b	a	a	a	a	a	a	a	b
1295	LG08	AX-89878003	51.145	na	120	58	0	21.6	1	***	NoMinorHom	SNP	b	a	b	b	a	a	a	a	b	a	b	a	a	b	b	a	b	a	b	a	a	a	b	b	b	a	b	b	b	a	a	a	a	a	a	a	b
1296	LG08	AX-89878037	51.145	na	120	55	3	24.14	1	***	NoMinorHom	SNP	b	a	b	b	a	a	a	a	b	a	b	a	a	b	b	a	b	a	b	a	a	a	b	b	b	a	b	b	b	a	a	a	a	a	a	a	b
1297	LG08	AX-89782238	51.145	na	120	58	0	21.6	1	***	PolyHighResolution	SNP	b	a	b	b	a	a	a	a	b	a	b	a	a	b	b	a	b	a	b	a	a	a	b	b	b	a	b	b	b	a	a	a	a	a	a	a	b
1298	LG08	AX-89820836	51.71	na	121	57	0	23.01	1	***	NoMinorHom	SNP	b	a	b	b	a	a	a	a	b	a	b	a	a	b	b	a	b	a	b	a	a	a	b	b	b	a	b	b	b	a	a	a	a	a	a	a	b
1299	LG08	AX-89877964	51.71	na	121	57	0	23.01	1	***	NoMinorHom	SNP	b	a	b	b	a	a	a	a	b	a	b	a	a	b	b	a	b	a	b	a	a	a	b	b	b	a	b	b	b	a	a	a	a	a	a	a	b
1300	LG08	AX-89782812	55.2	na	117	61	0	17.62	1	***	NoMinorHom	SNP	b	a	b	b	a	b	a	a	b	a	b	a	a	b	b	a	b	a	b	a	a	a	b	b	b	a	b	b	b	a	a	a	a	a	a	a	b
1301	LG08	AX-89839611	55.2	na	117	61	0	17.62	1	***	NoMinorHom	SNP	b	a	b	b	a	b	a	a	b	a	b	a	a	b	b	a	b	a	b	a	a	a	b	b	b	a	b	b	b	a	a	a	a	a	a	a	b
1302	LG08	AX-89821529	56.337	na	117	61	0	17.62	1	***	NoMinorHom	SNP	b	a	b	b	a	b	a	a	b	a	b	a	a	b	b	a	b	a	b	a	a	a	b	b	b	a	b	b	b	a	a	a	a	a	a	a	b
1303	LG08	AX-89878741	56.901	na	118	58	2	20.45	1	***	NoMinorHom	SNP	b	a	b	b	a	b	a	a	b	a	b	a	a	b	b	a	b	a	b	a	a	a	b	b	b	a	b	b	b	a	a	a	a	a	a	a	b
1304	LG08	AX-89782695	56.901	na	118	60	0	18.9	1	***	NoMinorHom	SNP	b	a	b	b	a	b	a	a	b	a	b	a	a	b	b	a	b	a	b	a	a	a	b	b	b	a	b	b	b	a	a	a	a	a	a	a	b
1305	LG08	AX-89878718	57.466	na	117	61	0	17.62	1	***	NoMinorHom	SNP	b	a	b	b	a	b	a	a	b	a	b	a	a	b	b	a	b	a	b	a	a	a	b	b	b	a	b	b	b	a	a	a	a	a	a	a	b
1306	LG08	AX-89782685	57.466	na	117	61	0	17.62	1	***	NoMinorHom	SNP	b	a	b	b	a	b	a	a	b	a	b	a	a	b	b	a	b	a	b	a	a	a	b	b	b	a	b	b	b	a	a	a	a	a	a	a	b
1307	LG08	AX-89865363	57.466	na	117	61	0	17.62	1	***	NoMinorHom	F1D	b	a	b	b	a	b	a	a	b	a	b	a	a	b	b	a	b	a	b	a	a	a	b	b	b	a	b	b	b	a	a	a	a	a	a	a	b
1308	LG08	AX-89821552	58.603	na	116	61	1	17.09	1	***	NoMinorHom	SNP	b	a	a	b	a	b	a	a	b	a	b	a	a	b	b	a	b	a	b	a	a	a	b	b	b	a	b	b	b	a	a	a	a	a	a	a	b
1309	LG08	AX-89782674	58.603	na	116	60	2	17.82	1	***	NoMinorHom	SNP	b	a	a	b	a	b	a	a	b	a	b	a	a	b	b	a	b	a	b	a	a	a	b	b	b	a	b	b	b	a	a	a	a	a	a	a	b
1310	LG08	AX-89821485	59.168	na	117	60	1	18.36	1	***	PolyHighResolution	SNP	b	a	a	b	a	b	a	a	b	a	b	a	a	b	b	a	b	a	b	a	a	a	b	b	b	a	b	b	b	a	a	-	a	a	a	a	b
1311	LG08	AX-89821498	59.168	na	118	60	0	18.9	1	***	NoMinorHom	SNP	b	a	a	b	a	b	a	a	b	a	b	a	a	b	b	a	b	a	b	a	a	a	b	b	b	a	b	b	b	a	a	a	a	a	a	a	b
1312	LG08	AX-89821479	59.168	na	118	60	0	18.9	1	***	PolyHighResolution	SNP	b	a	a	b	a	b	a	a	b	a	b	a	a	b	b	a	b	a	b	a	a	a	b	b	b	a	b	b	b	a	a	a	a	a	a	a	b
1313	LG08	AX-89878657	59.168	na	118	60	0	18.9	1	***	NoMinorHom	SNP	b	a	a	b	a	b	a	a	b	a	b	a	a	b	b	a	b	a	b	a	a	a	b	b	b	a	b	b	b	a	a	a	a	a	a	a	b
1314	LG08	AX-89855451	63.264	na	117	61	0	17.62	1	***	NoMinorHom	mSNP	b	a	a	b	a	b	a	a	b	a	b	a	a	a	b	a	b	a	b	a	a	b	b	b	b	a	b	b	a	a	a	a	a	a	a	a	b
1315	LG08	AX-89878422	63.264	na	117	60	1	18.36	1	***	NoMinorHom	SNP	b	a	a	b	a	b	a	a	b	a	b	a	a	a	b	a	b	a	b	a	a	b	b	b	b	a	-	b	a	a	a	a	a	a	a	a	b
1316	LG08	AX-89782332	64.978	na	114	64	0	14.04	1	***	NoMinorHom	SNP	b	a	a	b	a	b	a	a	b	a	b	a	a	a	b	a	b	a	b	a	a	b	b	b	b	a	b	b	a	a	a	a	a	a	a	a	b
1317	LG08	AX-89878213	66.693	na	113	65	0	12.94	1	***	NoMinorHom	SNP	b	a	a	b	a	b	b	a	b	a	b	a	a	a	b	a	b	a	b	a	a	b	b	b	b	a	b	b	a	a	b	a	a	a	a	a	b
1318	LG08	AX-89821177	67.829	na	111	66	1	11.44	1	***	NoMinorHom	SNP	b	a	a	b	a	b	b	a	b	a	b	a	a	a	b	a	b	a	b	a	a	b	b	b	b	a	b	b	a	a	b	a	a	a	a	a	-
1319	LG08	AX-89811685	69.543	na	112	66	0	11.89	1	***	NoMinorHom	SNP-in-Ins	b	a	a	b	a	b	b	a	b	a	b	a	a	a	b	a	b	a	b	a	a	b	b	b	b	a	b	a	a	a	b	a	a	a	a	a	b
1320	LG08	AX-89782960	69.543	na	111	66	1	11.44	1	***	NoMinorHom	SNP	b	a	a	b	a	b	b	a	b	a	b	a	a	a	b	a	b	-	b	a	a	b	b	b	b	a	b	a	a	a	b	a	a	a	a	a	b
1321	LG08	AX-89879109	69.543	na	112	66	0	11.89	1	***	NoMinorHom	SNP	b	a	a	b	a	b	b	a	b	a	b	a	a	a	b	a	b	a	b	a	a	b	b	b	b	a	b	a	a	a	b	a	a	a	a	a	b
1322	LG08	AX-89879113	69.543	na	112	66	0	11.89	1	***	NoMinorHom	SNP	b	a	a	b	a	b	b	a	b	a	b	a	a	a	b	a	b	a	b	a	a	b	b	b	b	a	b	a	a	a	b	a	a	a	a	a	b
1323	LG08	AX-89879112	69.543	na	111	66	1	11.44	1	***	NoMinorHom	SNP	b	a	a	b	a	b	b	a	b	a	b	a	a	a	b	a	b	a	b	a	a	b	b	b	b	a	b	a	a	a	b	a	a	a	a	a	b
1324	LG08	AX-89782951	69.543	na	112	66	0	11.89	1	***	NoMinorHom	SNP	b	a	a	b	a	b	b	a	b	a	b	a	a	a	b	a	b	a	b	a	a	b	b	b	b	a	b	a	a	a	b	a	a	a	a	a	b
1325	LG08	AX-89821936	69.543	na	112	66	0	11.89	1	***	NoMinorHom	SNP	b	a	a	b	a	b	b	a	b	a	b	a	a	a	b	a	b	a	b	a	a	b	b	b	b	a	b	a	a	a	b	a	a	a	a	a	b
1326	LG08	AX-89847430	70.108	na	111	67	0	10.88	1	***	NoMinorHom	SNP-SNP	b	a	a	b	a	b	b	a	b	a	b	a	a	a	b	a	b	a	b	a	a	b	b	b	b	a	b	a	a	a	b	a	a	a	a	a	b
1327	LG08	AX-89821821	70.108	na	111	67	0	10.88	1	***	NoMinorHom	SNP	b	a	a	b	a	b	b	a	b	a	b	a	a	a	b	a	b	a	b	a	a	b	b	b	b	a	b	a	a	a	b	a	a	a	a	a	b
1328	LG08	AX-89821825	70.108	na	111	67	0	10.88	1	***	NoMinorHom	SNP	b	a	a	b	a	b	b	a	b	a	b	a	a	a	b	a	b	a	b	a	a	b	b	b	b	a	b	a	a	a	b	a	a	a	a	a	b
1329	LG08	AX-89878969	70.108	na	111	67	0	10.88	1	***	NoMinorHom	SNP	b	a	a	b	a	b	b	a	b	a	b	a	a	a	b	a	b	a	b	a	a	b	b	b	b	a	b	a	a	a	b	a	a	a	a	a	b
1330	LG08	AX-89782833	70.108	na	111	67	0	10.88	1	***	NoMinorHom	SNP	b	a	a	b	a	b	b	a	b	a	b	a	a	a	b	a	b	a	b	a	a	b	b	b	b	a	b	a	a	a	b	a	a	a	a	a	b
1331	LG08	AX-89782879	70.108	na	111	66	1	11.44	1	***	NoMinorHom	SNP	b	a	a	b	a	b	b	a	b	a	b	a	a	a	b	a	b	a	-	a	a	b	b	b	b	a	b	a	a	a	b	a	a	a	a	a	b
1332	LG08	AX-89821922	70.673	na	110	68	0	9.91	1	**	NoMinorHom	SNP	b	a	a	b	a	b	b	a	b	a	b	a	a	a	b	a	b	a	b	a	a	b	b	b	b	a	b	a	a	a	b	a	a	a	a	a	b
1333	LG09	AX-89848103	0	na	72	101	5	4.86	1	*	NoMinorHom	SNP-SNP	b	b	b	a	b	b	b	a	b	a	a	a	b	b	b	-	b	b	b	b	b	a	b	b	a	b	a	a	a	b	b	b	b	a	a	a	a
1334	LG09	AX-89883512	1.157	na	78	98	2	2.27	1	-	PolyHighResolution	SNP	b	b	b	a	-	b	b	a	b	a	a	a	b	b	b	a	-	b	b	b	b	a	b	b	a	b	a	a	a	b	a	b	b	a	a	a	a
1335	LG09	AX-89904908	1.182	na	79	99	0	2.25	1	-	NoMinorHom	SNP-SNP	b	b	b	a	a	b	b	a	b	a	a	a	b	b	b	a	b	b	b	b	b	a	b	b	a	b	a	a	a	b	a	b	b	a	a	a	a
1336	LG09	AX-89826884	1.747	na	80	96	2	1.45	1	-	NoMinorHom	SNP	b	b	b	a	a	b	b	a	b	a	a	a	b	b	b	a	a	b	b	b	b	a	b	b	a	b	a	a	a	b	a	b	b	a	a	a	a
1337	LG09	AX-89786850	1.747	na	80	98	0	1.82	1	-	NoMinorHom	SNP	b	b	b	a	a	b	b	a	b	a	a	a	b	b	b	a	a	b	b	b	b	a	b	b	a	b	a	a	a	b	a	b	b	a	a	a	a
1338	LG09	AX-89786797	1.747	na	80	97	1	1.63	1	-	NoMinorHom	SNP	b	b	b	a	a	b	b	a	b	a	a	a	b	b	b	a	a	b	b	b	b	a	b	b	a	b	a	a	a	b	a	b	b	a	a	a	a
1339	LG09	AX-89861160	1.747	na	80	98	0	1.82	1	-	PolyHighResolution	Indel	b	b	b	a	a	b	b	a	b	a	a	a	b	b	b	a	a	b	b	b	b	a	b	b	a	b	a	a	a	b	a	b	b	a	a	a	a
1340	LG09	AX-89786374	1.747	na	80	98	0	1.82	1	-	NoMinorHom	SNP	b	b	b	a	a	b	b	a	b	a	a	a	b	b	b	a	a	b	b	b	b	a	b	b	a	b	a	a	a	b	a	b	b	a	a	a	a
1341	LG09	AX-89786788	1.747	na	80	98	0	1.82	1	-	NoMinorHom	SNP	b	b	b	a	a	b	b	a	b	a	a	a	b	b	b	a	a	b	b	b	b	a	b	b	a	b	a	a	a	b	a	b	b	a	a	a	a
1342	LG09	AX-89884069	1.747	na	78	95	5	1.67	1	-	NoMinorHom	SNP	b	b	b	-	a	b	b	a	b	a	a	a	b	b	b	a	a	b	b	b	b	a	b	b	a	b	a	a	a	b	a	b	b	a	a	a	a
1343	LG09	AX-89883981	1.747	na	80	98	0	1.82	1	-	PolyHighResolution	SNP	b	b	b	a	a	b	b	a	b	a	a	a	b	b	b	a	a	b	b	b	b	a	b	b	a	b	a	a	a	b	a	b	b	a	a	a	a
1344	LG09	AX-89903656	1.747	na	80	98	0	1.82	1	-	NoMinorHom	SNP	b	b	b	a	a	b	b	a	b	a	a	a	b	b	b	a	a	b	b	b	b	a	b	b	a	b	a	a	a	b	a	b	b	a	a	a	a
1345	LG09	AX-89883524	1.747	na	80	98	0	1.82	1	-	NoMinorHom	SNP	b	b	b	a	a	b	b	a	b	a	a	a	b	b	b	a	a	b	b	b	b	a	b	b	a	b	a	a	a	b	a	b	b	a	a	a	a
1346	LG09	AX-89848018	1.747	na	80	98	0	1.82	1	-	NoMinorHom	SNP-SNP	b	b	b	a	a	b	b	a	b	a	a	a	b	b	b	a	a	b	b	b	b	a	b	b	a	b	a	a	a	b	a	b	b	a	a	a	a
1347	LG09	AX-89826926	1.747	na	80	98	0	1.82	1	-	NoMinorHom	SNP	b	b	b	a	a	b	b	a	b	a	a	a	b	b	b	a	a	b	b	b	b	a	b	b	a	b	a	a	a	b	a	b	b	a	a	a	a
1348	LG09	AX-89847996	1.747	na	80	98	0	1.82	1	-	PolyHighResolution	SNP-SNP	b	b	b	a	a	b	b	a	b	a	a	a	b	b	b	a	a	b	b	b	b	a	b	b	a	b	a	a	a	b	a	b	b	a	a	a	a
1349	LG09	AX-89786773	1.747	na	80	98	0	1.82	1	-	NoMinorHom	SNP	b	b	b	a	a	b	b	a	b	a	a	a	b	b	b	a	a	b	b	b	b	a	b	b	a	b	a	a	a	b	a	b	b	a	a	a	a
1350	LG09	AX-89883508	1.747	na	80	98	0	1.82	1	-	NoMinorHom	SNP	b	b	b	a	a	b	b	a	b	a	a	a	b	b	b	a	a	b	b	b	b	a	b	b	a	b	a	a	a	b	a	b	b	a	a	a	a
1351	LG09	AX-89863393	1.747	na	80	98	0	1.82	1	-	NoMinorHom	Indel	b	b	b	a	a	b	b	a	b	a	a	a	b	b	b	a	a	b	b	b	b	a	b	b	a	b	a	a	a	b	a	b	b	a	a	a	a
1352	LG09	AX-89826997	1.747	na	80	96	2	1.45	1	-	NoMinorHom	SNP	b	b	b	a	a	b	b	a	b	a	a	a	-	b	b	a	a	b	b	b	b	a	b	-	a	b	a	a	a	b	a	b	b	a	a	a	a
1353	LG09	AX-89883877	2.312	na	79	99	0	2.25	1	-	PolyHighResolution	SNP	b	b	b	a	a	b	b	a	b	a	a	a	b	b	b	a	a	b	b	b	b	a	b	b	a	b	a	a	a	b	a	b	b	a	a	a	a
1354	LG09	AX-89904942	2.312	na	78	96	4	1.86	1	-	NoMinorHom	SNP-SNP	b	b	b	a	a	b	b	a	b	a	a	a	b	b	b	a	a	b	b	b	b	-	b	b	a	b	a	a	a	b	a	b	b	a	a	a	a
1355	LG09	AX-89786710	2.312	na	79	99	0	2.25	1	-	NoMinorHom	SNP	b	b	b	a	a	b	b	a	b	a	a	a	b	b	b	a	a	b	b	b	b	a	b	b	a	b	a	a	a	b	a	b	b	a	a	a	a
1356	LG09	AX-89904946	2.312	na	79	99	0	2.25	1	-	NoMinorHom	SNP-SNP	b	b	b	a	a	b	b	a	b	a	a	a	b	b	b	a	a	b	b	b	b	a	b	b	a	b	a	a	a	b	a	b	b	a	a	a	a
1357	LG09	AX-89883925	2.312	na	79	99	0	2.25	1	-	NoMinorHom	SNP	b	b	b	a	a	b	b	a	b	a	a	a	b	b	b	a	a	b	b	b	b	a	b	b	a	b	a	a	a	b	a	b	b	a	a	a	a
1358	LG09	AX-89872472	2.312	na	79	99	0	2.25	1	-	PolyHighResolution	Indel-SNP	b	b	b	a	a	b	b	a	b	a	a	a	b	b	b	a	a	b	b	b	b	a	b	b	a	b	a	a	a	b	a	b	b	a	a	a	a
1359	LG09	AX-89786709	2.312	na	79	99	0	2.25	1	-	NoMinorHom	SNP	b	b	b	a	a	b	b	a	b	a	a	a	b	b	b	a	a	b	b	b	b	a	b	b	a	b	a	a	a	b	a	b	b	a	a	a	a
1360	LG09	AX-89811231	2.877	na	80	98	0	1.82	1	-	PolyHighResolution	SNP-in-Ins	b	b	b	a	a	b	b	a	b	a	a	a	b	b	b	a	a	b	b	b	b	a	b	b	a	b	a	a	a	b	a	b	b	a	a	a	a
1361	LG09	AX-89804144	4.013	na	82	92	4	0.57	1	-	NoMinorHom	Indel	a	b	b	a	a	b	b	a	b	a	a	a	b	b	b	a	a	b	b	b	b	a	b	-	a	b	a	a	a	b	a	b	b	a	a	a	a
1362	LG09	AX-89826652	4.013	na	82	96	0	1.1	1	-	NoMinorHom	SNP	a	b	b	a	a	b	b	a	b	a	a	a	b	b	b	a	a	b	b	b	b	a	b	b	a	b	a	a	a	b	a	b	b	a	a	a	a
1363	LG09	AX-89826720	4.013	na	82	96	0	1.1	1	-	NoMinorHom	SNP	a	b	b	a	a	b	b	a	b	a	a	a	b	b	b	a	a	b	b	b	b	a	b	b	a	b	a	a	a	b	a	b	b	a	a	a	a
1364	LG09	AX-89826660	4.013	na	82	96	0	1.1	1	-	PolyHighResolution	SNP	a	b	b	a	a	b	b	a	b	a	a	a	b	b	b	a	a	b	b	b	b	a	b	b	a	b	a	a	a	b	a	b	b	a	a	a	a
1365	LG09	AX-89786650	4.013	na	82	96	0	1.1	1	-	NoMinorHom	SNP	a	b	b	a	a	b	b	a	b	a	a	a	b	b	b	a	a	b	b	b	b	a	b	b	a	b	a	a	a	b	a	b	b	a	a	a	a
1366	LG09	AX-89883842	4.013	na	82	96	0	1.1	1	-	PolyHighResolution	SNP	a	b	b	a	a	b	b	a	b	a	a	a	b	b	b	a	a	b	b	b	b	a	b	b	a	b	a	a	a	b	a	b	b	a	a	a	a
1367	LG09	AX-89826722	4.013	na	81	96	1	1.27	1	-	NoMinorHom	SNP	a	b	b	a	a	b	b	a	b	a	a	a	b	b	b	a	a	b	b	b	b	a	b	b	a	b	a	a	a	b	a	b	b	a	-	a	a
1368	LG09	AX-89861185	4.013	na	82	95	1	0.95	1	-	NoMinorHom	Indel	a	b	b	a	a	b	b	a	b	a	a	a	b	b	-	a	a	b	b	b	b	a	b	b	a	b	a	a	a	b	a	b	b	a	a	a	a
1369	LG09	AX-89848059	4.013	na	82	93	3	0.69	1	-	NoMinorHom	SNP-SNP	a	b	b	a	a	b	b	a	b	a	a	a	b	b	b	a	a	b	b	b	b	a	b	b	a	b	a	a	a	b	a	b	b	a	a	a	a
1370	LG09	AX-89872463	4.013	na	82	96	0	1.1	1	-	NoMinorHom	Indel-SNP	a	b	b	a	a	b	b	a	b	a	a	a	b	b	b	a	a	b	b	b	b	a	b	b	a	b	a	a	a	b	a	b	b	a	a	a	a
1371	LG09	AX-89786649	4.013	na	82	96	0	1.1	1	-	PolyHighResolution	SNP	a	b	b	a	a	b	b	a	b	a	a	a	b	b	b	a	a	b	b	b	b	a	b	b	a	b	a	a	a	b	a	b	b	a	a	a	a
1372	LG09	AX-89883810	4.013	na	81	96	1	1.27	1	-	NoMinorHom	SNP	a	b	b	a	a	b	b	a	b	a	a	a	b	b	b	a	a	b	b	b	b	a	b	b	a	b	a	a	a	b	a	b	b	a	a	a	a
1373	LG09	AX-89786451	6.312	na	84	93	1	0.46	1	-	NoMinorHom	SNP	a	b	b	a	a	b	b	a	b	a	a	b	b	b	b	a	a	b	b	b	b	a	b	b	a	b	a	a	a	b	a	b	b	a	a	a	a
1374	LG09	AX-89826458	6.312	na	84	94	0	0.56	1	-	NoMinorHom	SNP	a	b	b	a	a	b	b	a	b	a	a	b	b	b	b	a	a	b	b	b	b	a	b	b	a	b	a	a	a	b	a	b	b	a	a	a	a
1375	LG09	AX-89807182	6.312	na	83	94	1	0.68	1	-	NoMinorHom	Indel	a	b	b	a	a	b	b	a	b	a	a	b	b	b	b	a	a	b	b	b	b	a	b	b	a	b	a	a	a	b	a	b	b	a	a	a	a
1376	LG09	AX-89883637	6.312	na	84	94	0	0.56	1	-	NoMinorHom	SNP	a	b	b	a	a	b	b	a	b	a	a	b	b	b	b	a	a	b	b	b	b	a	b	b	a	b	a	a	a	b	a	b	b	a	a	a	a
1377	LG09	AX-89786460	6.312	na	84	94	0	0.56	1	-	NoMinorHom	SNP	a	b	b	a	a	b	b	a	b	a	a	b	b	b	b	a	a	b	b	b	b	a	b	b	a	b	a	a	a	b	a	b	b	a	a	a	a
1378	LG09	AX-89807028	8.612	na	84	94	0	0.56	1	-	NoMinorHom	Indel	a	b	b	a	a	b	b	a	b	a	a	b	b	b	b	a	a	b	b	b	b	a	b	b	a	b	a	a	a	b	a	b	b	a	a	a	a
1379	LG09	AX-89847838	8.612	na	84	94	0	0.56	1	-	NoMinorHom	SNP-SNP	a	b	b	a	a	b	b	a	b	a	a	b	b	b	b	a	a	b	b	b	b	a	b	b	a	b	a	a	a	b	a	b	b	a	a	a	a
1380	LG09	AX-89863213	8.612	na	84	94	0	0.56	1	-	NoMinorHom	Indel	a	b	b	a	a	b	b	a	b	a	a	b	b	b	b	a	a	b	b	b	b	a	b	b	a	b	a	a	a	b	a	b	b	a	a	a	a
1381	LG09	AX-89882169	10.326	na	85	93	0	0.36	1	-	NoMinorHom	SNP	a	b	b	a	a	b	b	a	b	a	a	b	b	b	b	a	a	b	b	b	b	a	b	b	a	b	a	a	a	b	a	b	b	a	a	a	a
1382	LG09	AX-89807046	10.891	na	84	94	0	0.56	1	-	NoMinorHom	Indel	a	b	b	a	a	b	b	a	b	a	a	b	b	b	b	a	a	b	b	b	b	a	b	b	a	b	a	a	a	b	a	b	b	a	a	a	a
1383	LG09	AX-89825042	10.891	na	84	94	0	0.56	1	-	NoMinorHom	SNP	a	b	b	a	a	b	b	a	b	a	a	b	b	b	b	a	a	b	b	b	b	a	b	b	a	b	a	a	a	b	a	b	b	a	a	a	a
1384	LG09	AX-89882215	12.028	na	84	90	4	0.21	1	-	NoMinorHom	SNP	a	b	b	a	a	-	b	a	b	a	a	b	b	b	b	a	a	b	b	b	b	a	b	b	a	b	b	a	a	-	a	b	b	a	a	a	a
1385	LG09	AX-89872427	12.592	na	85	93	0	0.36	1	-	NoMinorHom	Indel-SNP	a	b	b	a	a	b	b	a	b	a	a	b	b	b	b	a	a	b	b	b	b	a	b	b	a	b	b	a	a	b	a	b	b	a	a	a	a
1386	LG09	AX-89825434	12.592	na	85	93	0	0.36	1	-	NoMinorHom	SNP	a	b	b	a	a	b	b	a	b	a	a	b	b	b	b	a	a	b	b	b	b	a	b	b	a	b	b	a	a	b	a	b	b	a	a	a	a
1387	LG09	AX-89785637	13.729	na	85	93	0	0.36	1	-	NoMinorHom	SNP	a	b	b	a	a	b	b	a	b	a	a	b	b	b	b	a	a	b	b	b	b	a	b	b	a	b	b	a	a	b	a	b	b	a	a	a	a
1388	LG09	AX-89847886	13.729	na	85	93	0	0.36	1	-	NoMinorHom	SNP-SNP	a	b	b	a	a	b	b	a	b	a	a	b	b	b	b	a	a	b	b	b	b	a	b	b	a	b	b	a	a	b	a	b	b	a	a	a	a
1389	LG09	AX-89825342	14.294	na	84	94	0	0.56	1	-	PolyHighResolution	SNP	a	b	b	a	a	b	b	a	b	a	a	b	b	b	b	a	a	b	b	b	b	a	b	b	a	b	b	a	a	b	a	b	b	a	b	a	a
1390	LG09	AX-89912035	14.294	na	84	94	0	0.56	1	-	NoMinorHom	mSNP	a	b	b	a	a	b	b	a	b	a	a	b	b	b	b	a	a	b	b	b	b	a	b	b	a	b	b	a	a	b	a	b	b	a	b	a	a
1391	LG09	AX-89882436	14.859	na	85	93	0	0.36	1	-	NoMinorHom	SNP	a	b	b	a	a	b	b	a	b	a	a	b	b	b	b	a	a	b	b	b	b	a	b	b	a	b	b	a	a	b	a	b	b	a	b	a	a
1392	LG09	AX-89813124	14.859	na	85	93	0	0.36	1	-	NoMinorHom	Codon-based	a	b	b	a	a	b	b	a	b	a	a	b	b	b	b	a	a	b	b	b	b	a	b	b	a	b	b	a	a	b	a	b	b	a	b	a	a
1393	LG09	AX-89785519	14.859	na	85	93	0	0.36	1	-	PolyHighResolution	SNP	a	b	b	a	a	b	b	a	b	a	a	b	b	b	b	a	a	b	b	b	b	a	b	b	a	b	b	a	a	b	a	b	b	a	b	a	a
1394	LG09	AX-89785547	14.859	na	85	93	0	0.36	1	-	NoMinorHom	SNP	a	b	b	a	a	b	b	a	b	a	a	b	b	b	b	a	a	b	b	b	b	a	b	b	a	b	b	a	a	b	a	b	b	a	b	a	a
1395	LG09	AX-89825263	14.859	na	85	93	0	0.36	1	-	NoMinorHom	SNP	a	b	b	a	a	b	b	a	b	a	a	b	b	b	b	a	a	b	b	b	b	a	b	b	a	b	b	a	a	b	a	b	b	a	b	a	a
1396	LG09	AX-89912013	14.859	na	85	93	0	0.36	1	-	NoMinorHom	mSNP	a	b	b	a	a	b	b	a	b	a	a	b	b	b	b	a	a	b	b	b	b	a	b	b	a	b	b	a	a	b	a	b	b	a	b	a	a
1397	LG09	AX-89825459	15.995	na	87	91	0	0.09	1	-	NoMinorHom	SNP	a	b	b	a	a	b	b	a	b	a	a	b	b	b	b	a	a	b	b	b	b	a	b	b	a	b	b	a	a	b	a	b	b	a	b	a	a
1398	LG09	AX-89826080	17.132	na	87	91	0	0.09	1	-	NoMinorHom	SNP	a	b	b	a	a	b	b	a	b	a	a	b	b	b	b	a	a	b	b	b	b	a	b	b	a	b	b	a	a	b	a	b	b	a	b	a	a
1399	LG09	AX-89883233	17.697	na	86	92	0	0.2	1	-	NoMinorHom	SNP	a	b	b	a	a	b	b	a	b	a	a	b	b	b	b	a	a	b	b	b	b	a	b	b	a	b	b	a	a	b	a	b	b	a	b	a	a
1400	LG09	AX-89826261	18.262	na	85	93	0	0.36	1	-	NoMinorHom	SNP	a	b	b	a	a	b	b	a	b	a	a	b	b	b	b	a	a	b	b	b	b	a	b	b	a	b	b	a	a	b	a	b	b	a	b	a	a
1401	LG09	AX-89826234	19.398	na	87	86	5	0.01	1	-	NoMinorHom	SNP	a	b	b	a	a	b	b	a	b	a	a	b	b	b	b	a	a	b	b	b	b	a	b	b	a	b	b	a	a	b	a	b	b	a	b	a	a
1402	LG09	AX-89881953	19.963	na	88	88	2	0	1	-	NoMinorHom	SNP	a	b	b	a	a	b	b	a	b	a	a	b	b	b	b	a	a	b	b	b	b	a	b	b	a	b	b	a	a	b	a	b	b	a	b	a	a
1403	LG09	AX-89824759	20.528	na	89	89	0	0	1	-	NoMinorHom	SNP	a	b	b	a	a	b	b	a	b	a	a	b	b	b	b	a	a	b	b	b	b	a	b	b	a	b	b	a	a	b	a	b	b	a	b	a	a
1404	LG09	AX-89824772	20.528	na	89	89	0	0	1	-	NoMinorHom	SNP	a	b	b	a	a	b	b	a	b	a	a	b	b	b	b	a	a	b	b	b	b	a	b	b	a	b	b	a	a	b	a	b	b	a	b	a	a
1405	LG09	AX-89881693	20.528	na	89	89	0	0	1	-	PolyHighResolution	SNP	a	b	b	a	a	b	b	a	b	a	a	b	b	b	b	a	a	b	b	b	b	a	b	b	a	b	b	a	a	b	a	b	b	a	b	a	a
1406	LG09	AX-89824561	20.528	na	86	89	3	0.05	1	-	NoMinorHom	SNP	a	b	b	a	a	b	b	a	b	a	a	b	b	b	b	a	a	b	b	b	b	a	b	b	a	b	b	a	a	b	a	b	b	a	b	a	-
1407	LG09	AX-89824751	20.528	na	89	89	0	0	1	-	NoMinorHom	SNP	a	b	b	a	a	b	b	a	b	a	a	b	b	b	b	a	a	b	b	b	b	a	b	b	a	b	b	a	a	b	a	b	b	a	b	a	a
1408	LG09	AX-89887525	21.093	na	90	87	1	0.05	1	-	PolyHighResolution	SNP	a	b	b	a	a	b	b	a	b	a	a	b	b	b	b	a	a	-	b	b	b	a	b	b	a	b	b	a	a	b	a	b	b	a	b	a	a
1409	LG09	AX-89830353	21.093	na	90	88	0	0.02	1	-	NoMinorHom	SNP	a	b	b	a	a	b	b	a	b	a	a	b	b	b	b	a	a	b	b	b	b	a	b	b	a	b	b	a	a	b	a	b	b	a	b	a	a
1410	LG09	AX-89847782	21.093	na	90	88	0	0.02	1	-	NoMinorHom	SNP-SNP	a	b	b	a	a	b	b	a	b	a	a	b	b	b	b	a	a	b	b	b	b	a	b	b	a	b	b	a	a	b	a	b	b	a	b	a	a
1411	LG09	AX-89887550	21.093	na	90	88	0	0.02	1	-	PolyHighResolution	SNP	a	b	b	a	a	b	b	a	b	a	a	b	b	b	b	a	a	b	b	b	b	a	b	b	a	b	b	a	a	b	a	b	b	a	b	a	a
1412	LG09	AX-89883162	22.229	na	90	88	0	0.02	1	-	PolyHighResolution	SNP	a	b	b	a	a	b	b	a	a	a	a	b	b	b	b	a	a	b	b	b	b	a	b	b	a	b	b	a	a	b	a	b	b	a	b	b	a
1413	LG09	AX-89799206	22.229	na	90	88	0	0.02	1	-	NoMinorHom	SNP	a	b	b	a	a	b	b	a	a	a	a	b	b	b	b	a	a	b	b	b	b	a	b	b	a	b	b	a	a	b	a	b	b	a	b	b	a
1414	LG09	AX-89826020	22.229	na	89	88	1	0.01	1	-	NoMinorHom	SNP	a	b	b	a	a	b	b	a	a	a	a	b	b	b	b	a	a	b	b	b	b	a	b	b	a	b	b	a	a	b	a	b	b	a	b	b	a
1415	LG09	AX-89904986	24.529	na	92	86	0	0.2	1	-	PolyHighResolution	SNP-SNP	a	b	b	a	a	b	b	a	a	a	a	b	b	b	b	a	a	b	b	b	b	a	b	b	a	b	b	a	a	b	a	b	b	a	b	b	a
1416	LG09	AX-89807250	24.529	na	92	86	0	0.2	1	-	PolyHighResolution	Indel	a	b	b	a	a	b	b	a	a	a	a	b	b	b	b	a	a	b	b	b	b	a	b	b	a	b	b	a	a	b	a	b	b	a	b	b	a
1417	LG09	AX-89884255	24.529	na	92	86	0	0.2	1	-	PolyHighResolution	SNP	a	b	b	a	a	b	b	a	a	a	a	b	b	b	b	a	a	b	b	b	b	a	b	b	a	b	b	a	a	b	a	b	b	a	b	b	a
1418	LG09	AX-89784834	24.529	na	92	86	0	0.2	1	-	NoMinorHom	SNP	a	b	b	a	a	b	b	a	a	a	a	b	b	b	b	a	a	b	b	b	b	a	b	b	a	b	b	a	a	b	a	b	b	a	b	b	a
1419	LG09	AX-89786989	24.529	na	92	86	0	0.2	1	-	PolyHighResolution	SNP	a	b	b	a	a	b	b	a	a	a	a	b	b	b	b	a	a	b	b	b	b	a	b	b	a	b	b	a	a	b	a	b	b	a	b	b	a
1420	LG09	AX-89863184	24.529	na	92	86	0	0.2	1	-	PolyHighResolution	Indel	a	b	b	a	a	b	b	a	a	a	a	b	b	b	b	a	a	b	b	b	b	a	b	b	a	b	b	a	a	b	a	b	b	a	b	b	a
1421	LG09	AX-89863408	24.529	na	92	86	0	0.2	1	-	NoMinorHom	Indel	a	b	b	a	a	b	b	a	a	a	a	b	b	b	b	a	a	b	b	b	b	a	b	b	a	b	b	a	a	b	a	b	b	a	b	b	a
1422	LG09	AX-89786972	24.529	na	92	86	0	0.2	1	-	NoMinorHom	SNP	a	b	b	a	a	b	b	a	a	a	a	b	b	b	b	a	a	b	b	b	b	a	b	b	a	b	b	a	a	b	a	b	b	a	b	b	a
1423	LG09	AX-89881802	26.243	na	93	85	0	0.36	1	-	PolyHighResolution	SNP	a	b	b	a	a	b	b	a	a	a	a	b	b	b	b	a	a	b	b	b	b	a	b	b	a	b	b	a	a	b	a	b	b	a	b	b	a
1424	LG09	AX-89884144	26.243	na	93	85	0	0.36	1	-	PolyHighResolution	SNP	a	b	b	a	a	b	b	a	a	a	a	b	b	b	b	a	a	b	b	b	b	a	b	b	a	b	b	a	a	b	a	b	b	a	b	b	a
1425	LG09	AX-89861065	26.808	na	92	86	0	0.2	1	-	NoMinorHom	Indel	a	b	b	a	a	b	b	a	a	a	a	b	b	b	b	a	a	b	b	b	b	a	b	b	a	b	b	a	a	b	a	b	b	a	b	b	a
1426	LG09	AX-89824714	27.373	na	93	85	0	0.36	1	-	NoMinorHom	SNP	a	b	b	a	a	b	b	a	a	a	a	b	b	b	b	a	a	b	b	b	b	a	b	b	a	b	b	a	a	b	a	b	b	a	b	b	a
1427	LG09	AX-89904774	27.373	na	93	85	0	0.36	1	-	NoMinorHom	SNP-SNP	a	b	b	a	a	b	b	a	a	a	a	b	b	b	b	a	a	b	b	b	b	a	b	b	a	b	b	a	a	b	a	b	b	a	b	b	a
1428	LG09	AX-89863194	27.373	na	93	84	1	0.46	1	-	NoMinorHom	Indel	a	b	b	a	a	b	b	a	a	a	a	b	b	-	b	a	a	b	b	b	b	a	b	b	a	b	b	a	a	b	a	b	b	a	b	b	a
1429	LG09	AX-89879385	28.509	na	93	85	0	0.36	1	-	NoMinorHom	SNP	a	b	b	a	a	b	b	a	a	a	a	b	b	b	b	a	a	b	b	b	b	a	a	b	a	b	b	a	a	b	a	b	b	a	b	b	a
1430	LG09	AX-89822212	28.509	na	93	84	1	0.46	1	-	NoMinorHom	SNP	a	b	b	a	a	b	b	a	a	a	a	b	b	b	b	a	a	-	b	b	b	a	a	b	a	b	b	a	a	b	a	b	b	a	b	b	a
1431	LG09	AX-89822204	28.509	na	93	85	0	0.36	1	-	NoMinorHom	SNP	a	b	b	a	a	b	b	a	a	a	a	b	b	b	b	a	a	b	b	b	b	a	a	b	a	b	b	a	a	b	a	b	b	a	b	b	a
1432	LG09	AX-89879378	28.509	na	93	85	0	0.36	1	-	NoMinorHom	SNP	a	b	b	a	a	b	b	a	a	a	a	b	b	b	b	a	a	b	b	b	b	a	a	b	a	b	b	a	a	b	a	b	b	a	b	b	a
1433	LG09	AX-89783177	30.224	na	96	82	0	1.1	1	-	PolyHighResolution	SNP	a	b	b	a	a	b	b	a	a	a	a	b	b	a	b	a	a	b	b	b	b	a	a	b	a	b	b	a	a	b	a	b	b	a	b	b	a
1434	LG09	AX-89783166	30.224	na	96	82	0	1.1	1	-	NoMinorHom	SNP	a	b	b	a	a	b	b	a	a	a	a	b	b	a	b	a	a	b	b	b	b	a	a	b	a	b	b	a	a	b	a	b	b	a	b	b	a
1435	LG09	AX-89822353	30.789	na	97	79	2	1.84	1	-	NoMinorHom	SNP	a	b	b	a	a	b	b	a	a	a	a	b	b	a	b	a	a	b	b	b	b	a	a	b	a	b	b	a	a	b	a	b	b	a	-	b	a
1436	LG09	AX-89904569	30.789	na	97	81	0	1.44	1	-	NoMinorHom	SNP-SNP	a	b	b	a	a	b	b	a	a	a	a	b	b	a	b	a	a	b	b	b	b	a	a	b	a	b	b	a	a	b	a	b	b	a	b	b	a
1437	LG09	AX-89783194	30.789	na	97	81	0	1.44	1	-	NoMinorHom	SNP	a	b	b	a	a	b	b	a	a	a	a	b	b	a	b	a	a	b	b	b	b	a	a	b	a	b	b	a	a	b	a	b	b	a	b	b	a
1438	LG09	AX-89806980	30.789	na	97	80	1	1.63	1	-	NoMinorHom	Indel	a	b	b	a	a	b	b	a	a	a	a	b	b	a	b	a	a	b	b	b	b	a	a	b	a	b	b	a	a	b	a	b	b	a	b	b	a
1439	LG09	AX-89847475	30.789	na	97	81	0	1.44	1	-	PolyHighResolution	SNP-SNP	a	b	b	a	a	b	b	a	a	a	a	b	b	a	b	a	a	b	b	b	b	a	a	b	a	b	b	a	a	b	a	b	b	a	b	b	a
1440	LG09	AX-89860914	30.789	na	97	80	1	1.63	1	-	PolyHighResolution	Indel	a	b	b	a	a	b	b	a	a	a	a	b	b	a	b	a	a	b	b	b	b	a	a	b	a	b	b	a	a	b	a	b	b	a	b	b	a
1441	LG09	AX-89783192	30.789	na	97	81	0	1.44	1	-	NoMinorHom	SNP	a	b	b	a	a	b	b	a	a	a	a	b	b	a	b	a	a	b	b	b	b	a	a	b	a	b	b	a	a	b	a	b	b	a	b	b	a
1442	LG09	AX-89822285	30.789	na	97	81	0	1.44	1	-	NoMinorHom	SNP	a	b	b	a	a	b	b	a	a	a	a	b	b	a	b	a	a	b	b	b	b	a	a	b	a	b	b	a	a	b	a	b	b	a	b	b	a
1443	LG09	AX-89879562	31.354	na	96	82	0	1.1	1	-	NoMinorHom	SNP	a	b	b	a	a	b	b	a	a	a	a	b	b	a	b	a	a	b	b	b	b	a	a	b	a	b	b	a	a	b	a	b	b	a	b	b	a
1444	LG09	AX-89784815	31.354	na	96	82	0	1.1	1	-	NoMinorHom	SNP	a	b	b	a	a	b	b	a	a	a	a	b	b	a	b	a	a	b	b	b	b	a	a	b	a	b	b	a	a	b	a	b	b	a	b	b	a
1445	LG09	AX-89881640	31.354	na	96	82	0	1.1	1	-	PolyHighResolution	SNP	a	b	b	a	a	b	b	a	a	a	a	b	b	a	b	a	a	b	b	b	b	a	a	b	a	b	b	a	a	b	a	b	b	a	b	b	a
1446	LG09	AX-89804352	31.354	na	96	82	0	1.1	1	-	NoMinorHom	Indel	a	b	b	a	a	b	b	a	a	a	a	b	b	a	b	a	a	b	b	b	b	a	a	b	a	b	b	a	a	b	a	b	b	a	b	b	a
1447	LG09	AX-89860469	31.354	na	96	82	0	1.1	1	-	NoMinorHom	Indel	a	b	b	a	a	b	b	a	a	a	a	b	b	a	b	a	a	b	b	b	b	a	a	b	a	b	b	a	a	b	a	b	b	a	b	b	a
1448	LG09	AX-89860920	31.354	na	96	82	0	1.1	1	-	NoMinorHom	Indel	a	b	b	a	a	b	b	a	a	a	a	b	b	a	b	a	a	b	b	b	b	a	a	b	a	b	b	a	a	b	a	b	b	a	b	b	a
1449	LG09	AX-89847747	31.354	na	96	82	0	1.1	1	-	PolyHighResolution	SNP-SNP	a	b	b	a	a	b	b	a	a	a	a	b	b	a	b	a	a	b	b	b	b	a	a	b	a	b	b	a	a	b	a	b	b	a	b	b	a
1450	LG09	AX-89847494	31.354	na	96	82	0	1.1	1	-	NoMinorHom	SNP-SNP	a	b	b	a	a	b	b	a	a	a	a	b	b	a	b	a	a	b	b	b	b	a	a	b	a	b	b	a	a	b	a	b	b	a	b	b	a
1451	LG09	AX-89881433	33.653	na	92	86	0	0.2	1	-	NoMinorHom	SNP	a	b	b	a	a	b	b	a	a	a	a	b	b	a	b	a	a	b	b	b	b	a	a	b	a	b	b	a	a	b	a	b	b	a	b	b	b
1452	LG09	AX-89904727	33.653	na	91	86	1	0.14	1	-	NoMinorHom	SNP-SNP	a	b	b	a	a	b	b	a	a	a	a	b	b	a	b	a	a	b	b	b	b	a	a	b	a	b	b	a	a	b	a	b	b	a	b	b	b
1453	LG09	AX-89847732	33.653	na	92	86	0	0.2	1	-	PolyHighResolution	SNP-SNP	a	b	b	a	a	b	b	a	a	a	a	b	b	a	b	a	a	b	b	b	b	a	a	b	a	b	b	a	a	b	a	b	b	a	b	b	b
1454	LG09	AX-89824354	33.653	na	92	86	0	0.2	1	-	PolyHighResolution	SNP	a	b	b	a	a	b	b	a	a	a	a	b	b	a	b	a	a	b	b	b	b	a	a	b	a	b	b	a	a	b	a	b	b	a	b	b	b
1455	LG09	AX-89847740	33.653	na	92	85	1	0.28	1	-	NoMinorHom	SNP-SNP	a	b	b	a	a	b	b	a	a	a	a	b	b	a	b	a	a	b	b	b	b	a	a	b	a	b	b	a	a	b	a	b	b	a	b	b	b
1456	LG09	AX-89824349	33.653	na	92	86	0	0.2	1	-	NoMinorHom	SNP	a	b	b	a	a	b	b	a	a	a	a	b	b	a	b	a	a	b	b	b	b	a	a	b	a	b	b	a	a	b	a	b	b	a	b	b	b
1457	LG09	AX-89855885	33.653	na	92	86	0	0.2	1	-	PolyHighResolution	mSNP	a	b	b	a	a	b	b	a	a	a	a	b	b	a	b	a	a	b	b	b	b	a	a	b	a	b	b	a	a	b	a	b	b	a	b	b	b
1458	LG09	AX-89824266	34.79	na	92	86	0	0.2	1	-	PolyHighResolution	SNP	a	b	b	a	a	b	b	a	a	a	a	b	b	a	b	a	a	b	b	b	b	a	a	b	a	b	b	a	a	b	a	b	b	a	b	b	b
1459	LG09	AX-89881336	35.355	na	91	87	0	0.09	1	-	NoMinorHom	SNP	a	b	b	a	a	b	b	a	a	a	a	b	b	a	b	a	a	b	b	b	b	a	a	b	a	b	b	a	a	b	a	b	b	a	b	b	b
1460	LG09	AX-89863152	35.355	na	89	85	4	0.09	1	-	NoMinorHom	Indel	a	b	b	a	a	b	b	a	a	a	a	b	b	a	b	a	a	b	b	b	b	a	a	b	a	b	b	a	a	-	a	b	b	a	b	b	b
1461	LG09	AX-89784563	35.355	na	91	87	0	0.09	1	-	NoMinorHom	SNP	a	b	b	a	a	b	b	a	a	a	a	b	b	a	b	a	a	b	b	b	b	a	a	b	a	b	b	a	a	b	a	b	b	a	b	b	b
1462	LG09	AX-89784578	35.355	na	91	87	0	0.09	1	-	PolyHighResolution	SNP	a	b	b	a	a	b	b	a	a	a	a	b	b	a	b	a	a	b	b	b	b	a	a	b	a	b	b	a	a	b	a	b	b	a	b	b	b
1463	LG09	AX-89881331	35.355	na	91	87	0	0.09	1	-	NoMinorHom	SNP	a	b	b	a	a	b	b	a	a	a	a	b	b	a	b	a	a	b	b	b	b	a	a	b	a	b	b	a	a	b	a	b	b	a	b	b	b
1464	LG09	AX-89824175	35.355	na	91	87	0	0.09	1	-	PolyHighResolution	SNP	a	b	b	a	a	b	b	a	a	a	a	b	b	a	b	a	a	b	b	b	b	a	a	b	a	b	b	a	a	b	a	b	b	a	b	b	b
1465	LG09	AX-89824057	35.92	na	91	86	1	0.14	1	-	NoMinorHom	SNP	a	b	b	a	-	b	b	a	a	a	a	a	b	a	b	a	a	b	b	b	b	a	a	b	a	b	b	a	a	b	a	b	b	a	b	b	b
1466	LG09	AX-89881190	35.92	na	92	86	0	0.2	1	-	PolyHighResolution	SNP	a	b	b	a	a	b	b	a	a	a	a	a	b	a	b	a	a	b	b	b	b	a	a	b	a	b	b	a	a	b	a	b	b	a	b	b	b
1467	LG09	AX-89881252	35.92	na	92	86	0	0.2	1	-	NoMinorHom	SNP	a	b	b	a	a	b	b	a	a	a	a	a	b	a	b	a	a	b	b	b	b	a	a	b	a	b	b	a	a	b	a	b	b	a	b	b	b
1468	LG09	AX-89784526	35.92	na	92	86	0	0.2	1	-	NoMinorHom	SNP	a	b	b	a	a	b	b	a	a	a	a	a	b	a	b	a	a	b	b	b	b	a	a	b	a	b	b	a	a	b	a	b	b	a	b	b	b
1469	LG09	AX-89824049	35.92	na	92	86	0	0.2	1	-	NoMinorHom	SNP	a	b	b	a	a	b	b	a	a	a	a	a	b	a	b	a	a	b	b	b	b	a	a	b	a	b	b	a	a	b	a	b	b	a	b	b	b
1470	LG09	AX-89784478	35.92	na	92	86	0	0.2	1	-	NoMinorHom	SNP	a	b	b	a	a	b	b	a	a	a	a	a	b	a	b	a	a	b	b	b	b	a	a	b	a	b	b	a	a	b	a	b	b	a	b	b	b
1471	LG09	AX-89881287	35.92	na	92	86	0	0.2	1	-	NoMinorHom	SNP	a	b	b	a	a	b	b	a	a	a	a	a	b	a	b	a	a	b	b	b	b	a	a	b	a	b	b	a	a	b	a	b	b	a	b	b	b
1472	LG09	AX-89784413	37.634	na	91	86	1	0.14	1	-	NoMinorHom	SNP	a	b	b	a	a	b	b	a	a	a	a	a	-	a	b	a	a	b	b	b	b	a	a	b	a	b	b	a	a	b	a	b	b	a	b	b	b
1473	LG09	AX-89881218	38.199	na	90	88	0	0.02	1	-	PolyHighResolution	SNP	a	b	b	a	a	b	b	a	a	a	a	a	b	a	b	a	a	b	b	b	b	a	a	b	a	b	b	a	a	b	a	b	b	a	b	b	b
1474	LG09	AX-89815380	38.199	na	90	88	0	0.02	1	-	NoMinorHom	Indel-SNP	a	b	b	a	a	b	b	a	a	a	a	a	b	a	b	a	a	b	b	b	b	a	a	b	a	b	b	a	a	b	a	b	b	a	b	b	b
1475	LG09	AX-89881095	39.335	na	92	86	0	0.2	1	-	PolyHighResolution	SNP	a	b	b	a	a	b	b	a	a	a	a	a	b	a	b	a	a	b	b	b	b	a	a	b	a	b	b	a	a	b	a	b	a	a	b	b	b
1476	LG09	AX-89806936	39.335	na	91	85	2	0.2	1	-	NoMinorHom	Indel	a	b	b	a	a	b	b	a	a	a	a	a	b	a	b	a	a	b	b	b	b	a	a	b	a	b	b	a	a	-	a	b	a	a	b	b	b
1477	LG09	AX-89823920	39.335	na	91	86	1	0.14	1	-	NoMinorHom	SNP	a	b	b	a	a	b	b	a	a	a	a	a	b	a	b	a	a	b	b	b	b	a	a	b	a	b	b	a	a	b	a	b	a	a	b	b	b
1478	LG09	AX-89784366	39.335	na	92	86	0	0.2	1	-	PolyHighResolution	SNP	a	b	b	a	a	b	b	a	a	a	a	a	b	a	b	a	a	b	b	b	b	a	a	b	a	b	b	a	a	b	a	b	a	a	b	b	b
1479	LG09	AX-89823758	41.05	na	92	85	1	0.28	1	-	NoMinorHom	SNP	a	b	b	a	-	b	b	a	a	a	a	a	b	a	b	a	a	b	b	a	b	a	a	b	a	b	b	a	a	b	a	b	a	a	b	b	b
1480	LG09	AX-89863132	41.05	na	93	85	0	0.36	1	-	NoMinorHom	Indel	a	b	b	a	a	b	b	a	a	a	a	a	b	a	b	a	a	b	b	a	b	a	a	b	a	b	b	a	a	b	a	b	a	a	b	b	b
1481	LG09	AX-89784200	41.05	na	93	85	0	0.36	1	-	NoMinorHom	SNP	a	b	b	a	a	b	b	a	a	a	a	a	b	a	b	a	a	b	b	a	b	a	a	b	a	b	b	a	a	b	a	b	a	a	b	b	b
1482	LG09	AX-89880941	41.05	na	93	85	0	0.36	1	-	NoMinorHom	SNP	a	b	b	a	a	b	b	a	a	a	a	a	b	a	b	a	a	b	b	a	b	a	a	b	a	b	b	a	a	b	a	b	a	a	b	b	b
1483	LG09	AX-89867846	41.615	na	94	84	0	0.56	1	-	NoMinorHom	SNP-in-Ins	a	b	b	a	a	b	b	a	a	a	a	a	b	a	b	a	a	b	b	a	b	a	a	b	a	b	b	a	a	b	a	b	a	a	b	b	b
1484	LG09	AX-89828360	41.615	na	94	84	0	0.56	1	-	NoMinorHom	SNP	a	b	b	a	a	b	b	a	a	a	a	a	b	a	b	a	a	b	b	a	b	a	a	b	a	b	b	a	a	b	a	b	a	a	b	b	b
1485	LG09	AX-89885468	41.615	na	94	84	0	0.56	1	-	NoMinorHom	SNP	a	b	b	a	a	b	b	a	a	a	a	a	b	a	b	a	a	b	b	a	b	a	a	b	a	b	b	a	a	b	a	b	a	a	b	b	b
1486	LG09	AX-89885497	41.615	na	94	83	1	0.68	1	-	PolyHighResolution	SNP	a	b	b	a	a	b	b	a	a	a	a	a	b	a	b	a	a	b	b	a	b	a	a	b	a	b	b	a	a	b	a	b	a	a	b	b	b
1487	LG09	AX-89885492	41.615	na	94	84	0	0.56	1	-	PolyHighResolution	SNP	a	b	b	a	a	b	b	a	a	a	a	a	b	a	b	a	a	b	b	a	b	a	a	b	a	b	b	a	a	b	a	b	a	a	b	b	b
1488	LG09	AX-89847682	41.615	na	94	84	0	0.56	1	-	PolyHighResolution	SNP-SNP	a	b	b	a	a	b	b	a	a	a	a	a	b	a	b	a	a	b	b	a	b	a	a	b	a	b	b	a	a	b	a	b	a	a	b	b	b
1489	LG09	AX-89885503	41.615	na	94	83	1	0.68	1	-	NoMinorHom	SNP	a	b	b	a	a	b	b	a	a	a	a	a	b	a	b	a	a	-	b	a	b	a	a	b	a	b	b	a	a	b	a	b	a	a	b	b	b
1490	LG09	AX-89828375	41.615	na	94	84	0	0.56	1	-	PolyHighResolution	SNP	a	b	b	a	a	b	b	a	a	a	a	a	b	a	b	a	a	b	b	a	b	a	a	b	a	b	b	a	a	b	a	b	a	a	b	b	b
1491	LG09	AX-89885481	41.615	na	94	84	0	0.56	1	-	NoMinorHom	SNP	a	b	b	a	a	b	b	a	a	a	a	a	b	a	b	a	a	b	b	a	b	a	a	b	a	b	b	a	a	b	a	b	a	a	b	b	b
1492	LG09	AX-89849697	41.615	na	94	84	0	0.56	1	-	NoMinorHom	SNP-SNP	a	b	b	a	a	b	b	a	a	a	a	a	b	a	b	a	a	b	b	a	b	a	a	b	a	b	b	a	a	b	a	b	a	a	b	b	b
1493	LG09	AX-89880977	41.615	na	94	84	0	0.56	1	-	NoMinorHom	SNP	a	b	b	a	a	b	b	a	a	a	a	a	b	a	b	a	a	b	b	a	b	a	a	b	a	b	b	a	a	b	a	b	a	a	b	b	b
1494	LG09	AX-89885495	41.615	na	94	84	0	0.56	1	-	NoMinorHom	SNP	a	b	b	a	a	b	b	a	a	a	a	a	b	a	b	a	a	b	b	a	b	a	a	b	a	b	b	a	a	b	a	b	a	a	b	b	b
1495	LG09	AX-89828381	41.615	na	94	84	0	0.56	1	-	PolyHighResolution	SNP	a	b	b	a	a	b	b	a	a	a	a	a	b	a	b	a	a	b	b	a	b	a	a	b	a	b	b	a	a	b	a	b	a	a	b	b	b
1496	LG09	AX-89905362	42.18	na	94	82	2	0.82	1	-	NoMinorHom	SNP-SNP	a	b	b	a	a	b	b	a	a	a	a	a	b	a	b	a	a	b	b	a	b	a	a	b	a	b	b	a	a	b	a	b	a	a	b	b	b
1497	LG09	AX-89791282	42.18	na	95	83	0	0.81	1	-	NoMinorHom	SNP	a	b	b	a	a	b	b	a	a	a	a	a	b	a	b	a	a	b	b	a	b	a	a	b	a	b	b	a	a	b	a	b	a	a	b	b	b
1498	LG09	AX-89905361	42.18	na	95	83	0	0.81	1	-	PolyHighResolution	SNP-SNP	a	b	b	a	a	b	b	a	a	a	a	a	b	a	b	a	a	b	b	a	b	a	a	b	a	b	b	a	a	b	a	b	a	a	b	b	b
1499	LG09	AX-89879747	43.894	na	96	82	0	1.1	1	-	NoMinorHom	SNP	a	b	b	a	a	b	b	a	a	a	a	a	b	a	b	a	a	b	b	a	b	a	a	a	a	a	b	a	a	b	a	b	a	a	b	b	b
1500	LG09	AX-89907903	45.031	na	94	84	0	0.56	1	-	NoMinorHom	mSNP	a	b	b	a	a	b	b	a	a	a	a	a	b	a	b	a	a	b	b	a	b	a	a	a	a	a	b	a	a	b	a	b	a	a	b	b	b
1501	LG09	AX-89785764	45.031	na	92	83	3	0.46	1	-	NoMinorHom	SNP	a	b	b	a	a	b	b	a	a	-	a	a	b	a	b	a	a	b	b	-	b	a	a	a	a	a	b	a	a	b	a	b	a	a	b	b	b
1502	LG09	AX-89882674	45.596	na	95	83	0	0.81	1	-	PolyHighResolution	SNP	a	b	b	a	a	b	b	a	a	a	a	a	b	a	b	a	a	b	b	a	b	a	a	a	a	a	b	a	a	b	a	b	a	a	b	b	b
1503	LG09	AX-89807355	45.596	na	95	83	0	0.81	1	-	NoMinorHom	Indel	a	b	b	a	a	b	b	a	a	a	a	a	b	a	b	a	a	b	b	a	b	a	a	a	a	a	b	a	a	b	a	b	a	a	b	b	b
1504	LG09	AX-89885414	45.596	na	95	83	0	0.81	1	-	NoMinorHom	SNP	a	b	b	a	a	b	b	a	a	a	a	a	b	a	b	a	a	b	b	a	b	a	a	a	a	a	b	a	a	b	a	b	a	a	b	b	b
1505	LG09	AX-89904854	46.732	na	95	83	0	0.81	1	-	NoMinorHom	SNP-SNP	a	b	b	a	a	b	b	a	a	a	a	a	b	a	b	a	a	b	b	a	b	a	a	a	a	a	b	a	a	b	a	b	a	a	b	b	b
1506	LG09	AX-89882781	46.732	na	95	83	0	0.81	1	-	NoMinorHom	SNP	a	b	b	a	a	b	b	a	a	a	a	a	b	a	b	a	a	b	b	a	b	a	a	a	a	a	b	a	a	b	a	b	a	a	b	b	b
1507	LG09	AX-89825661	46.732	na	95	83	0	0.81	1	-	NoMinorHom	SNP	a	b	b	a	a	b	b	a	a	a	a	a	b	a	b	a	a	b	b	a	b	a	a	a	a	a	b	a	a	b	a	b	a	a	b	b	b
1508	LG09	AX-89882777	46.732	na	95	83	0	0.81	1	-	NoMinorHom	SNP	a	b	b	a	a	b	b	a	a	a	a	a	b	a	b	a	a	b	b	a	b	a	a	a	a	a	b	a	a	b	a	b	a	a	b	b	b
1509	LG09	AX-89825702	47.297	na	94	84	0	0.56	1	-	NoMinorHom	SNP	a	b	b	a	a	b	b	a	a	a	a	a	b	a	b	a	a	b	b	a	b	a	a	a	a	a	b	a	a	b	a	b	a	a	b	b	b
1510	LG09	AX-89825729	47.587	na	93	82	3	0.69	1	-	NoMinorHom	SNP	a	b	b	a	a	b	b	a	a	a	a	a	b	a	b	a	a	b	b	a	b	a	a	a	a	a	b	a	-	b	a	b	a	a	b	b	b
1511	LG09	AX-89882862	47.86	na	95	83	0	0.81	1	-	NoMinorHom	SNP	a	b	b	a	a	b	b	a	a	a	a	a	b	a	b	a	a	b	b	a	b	a	a	a	a	a	b	a	a	b	a	b	a	a	b	b	b
1512	LG09	AX-89815418	47.86	na	95	81	2	1.11	1	-	NoMinorHom	Indel-SNP	a	b	b	a	a	b	b	a	a	a	a	a	b	a	b	a	a	b	b	a	b	a	a	a	a	a	b	a	a	b	a	b	a	a	b	b	b
1513	LG09	AX-89807113	47.86	na	88	83	7	0.15	1	-	NoMinorHom	Indel	a	b	b	a	a	b	b	a	a	a	a	a	b	-	b	-	a	b	b	a	b	a	a	a	-	a	b	a	a	b	a	b	a	a	b	b	b
1514	LG09	AX-89882885	47.86	na	95	83	0	0.81	1	-	NoMinorHom	SNP	a	b	b	a	a	b	b	a	a	a	a	a	b	a	b	a	a	b	b	a	b	a	a	a	a	a	b	a	a	b	a	b	a	a	b	b	b
1515	LG09	AX-89785913	47.86	na	95	83	0	0.81	1	-	NoMinorHom	SNP	a	b	b	a	a	b	b	a	a	a	a	a	b	a	b	a	a	b	b	a	b	a	a	a	a	a	b	a	a	b	a	b	a	a	b	b	b
1516	LG09	AX-89882910	48.425	na	95	82	1	0.95	1	-	NoMinorHom	SNP	a	b	b	a	a	b	b	a	a	a	a	a	b	a	b	a	a	b	b	a	b	a	a	a	a	a	b	a	a	b	a	b	a	a	b	b	b
1517	LG09	AX-89825757	48.425	na	96	82	0	1.1	1	-	NoMinorHom	SNP	a	b	b	a	a	b	b	a	a	a	a	a	b	a	b	a	a	b	b	a	b	a	a	a	a	a	b	a	a	b	a	b	a	a	b	b	b
1518	LG09	AX-89882912	48.425	na	96	82	0	1.1	1	-	PolyHighResolution	SNP	a	b	b	a	a	b	b	a	a	a	a	a	b	a	b	a	a	b	b	a	b	a	a	a	a	a	b	a	a	b	a	b	a	a	b	b	b
1519	LG09	AX-89882906	48.425	na	96	82	0	1.1	1	-	NoMinorHom	SNP	a	b	b	a	a	b	b	a	a	a	a	a	b	a	b	a	a	b	b	a	b	a	a	a	a	a	b	a	a	b	a	b	a	a	b	b	b
1520	LG09	AX-89833009	48.99	na	95	83	0	0.81	1	-	PolyHighResolution	SNP	a	b	b	a	a	b	b	a	a	a	a	a	b	a	b	a	a	b	b	a	b	a	a	a	a	a	b	a	a	b	a	b	a	a	b	b	b
1521	LG09	AX-89856214	48.99	na	95	83	0	0.81	1	-	NoMinorHom	mSNP	a	b	b	a	a	b	b	a	a	a	a	a	b	a	b	a	a	b	b	a	b	a	a	a	a	a	b	a	a	b	a	b	a	a	b	b	b
1522	LG09	AX-89883152	48.99	na	95	83	0	0.81	1	-	NoMinorHom	SNP	a	b	b	a	a	b	b	a	a	a	a	a	b	a	b	a	a	b	b	a	b	a	a	a	a	a	b	a	a	b	a	b	a	a	b	b	b
1523	LG09	AX-89863858	48.99	na	95	83	0	0.81	1	-	NoMinorHom	Indel	a	b	b	a	a	b	b	a	a	a	a	a	b	a	b	a	a	b	b	a	b	a	a	a	a	a	b	a	a	b	a	b	a	a	b	b	b
1524	LG09	AX-89833028	48.99	na	95	83	0	0.81	1	-	NoMinorHom	SNP	a	b	b	a	a	b	b	a	a	a	a	a	b	a	b	a	a	b	b	a	b	a	a	a	a	a	b	a	a	b	a	b	a	a	b	b	b
1525	LG09	AX-89833033	48.99	na	95	83	0	0.81	1	-	PolyHighResolution	SNP	a	b	b	a	a	b	b	a	a	a	a	a	b	a	b	a	a	b	b	a	b	a	a	a	a	a	b	a	a	b	a	b	a	a	b	b	b
1526	LG09	AX-89792152	48.99	na	95	83	0	0.81	1	-	NoMinorHom	SNP	a	b	b	a	a	b	b	a	a	a	a	a	b	a	b	a	a	b	b	a	b	a	a	a	a	a	b	a	a	b	a	b	a	a	b	b	b
1527	LG09	AX-89804803	48.99	na	95	83	0	0.81	1	-	NoMinorHom	Indel	a	b	b	a	a	b	b	a	a	a	a	a	b	a	b	a	a	b	b	a	b	a	a	a	a	a	b	a	a	b	a	b	a	a	b	b	b
1528	LG09	AX-89786122	49.555	na	94	81	3	0.97	1	-	NoMinorHom	SNP	a	b	b	a	a	b	b	a	a	a	a	a	b	a	b	a	a	b	b	a	b	a	a	a	a	a	b	a	a	-	a	b	a	a	b	b	b
1529	LG09	AX-89883090	50.12	na	97	81	0	1.44	1	-	NoMinorHom	SNP	a	b	b	a	a	b	b	a	a	a	a	a	b	a	b	a	a	b	b	a	b	a	a	a	a	a	b	a	a	b	a	b	a	a	b	b	b
1530	LG09	AX-89912137	50.12	na	97	81	0	1.44	1	-	NoMinorHom	mSNP	a	b	b	a	a	b	b	a	a	a	a	a	b	a	b	a	a	b	b	a	b	a	a	a	a	a	b	a	a	b	a	b	a	a	b	b	b
1531	LG09	AX-89825931	50.12	na	97	81	0	1.44	1	-	NoMinorHom	SNP	a	b	b	a	a	b	b	a	a	a	a	a	b	a	b	a	a	b	b	a	b	a	a	a	a	a	b	a	a	b	a	b	a	a	b	b	b
1532	LG09	AX-89786048	50.12	na	97	81	0	1.44	1	-	NoMinorHom	SNP	a	b	b	a	a	b	b	a	a	a	a	a	b	a	b	a	a	b	b	a	b	a	a	a	a	a	b	a	a	b	a	b	a	a	b	b	b
1533	LG09	AX-89883019	50.12	na	97	81	0	1.44	1	-	NoMinorHom	SNP	a	b	b	a	a	b	b	a	a	a	a	a	b	a	b	a	a	b	b	a	b	a	a	a	a	a	b	a	a	b	a	b	a	a	b	b	b
1534	LG09	AX-89786073	50.12	na	97	81	0	1.44	1	-	NoMinorHom	SNP	a	b	b	a	a	b	b	a	a	a	a	a	b	a	b	a	a	b	b	a	b	a	a	a	a	a	b	a	a	b	a	b	a	a	b	b	b
1535	LG09	AX-89845873	51.257	na	99	79	0	2.25	1	-	PolyHighResolution	SNP	a	b	b	a	a	b	a	a	a	a	a	a	b	a	b	a	a	b	b	a	b	a	a	a	a	a	b	a	a	b	a	b	a	a	b	b	b
1536	LG09	AX-89903160	51.257	na	99	79	0	2.25	1	-	NoMinorHom	SNP	a	b	b	a	a	b	a	a	a	a	a	a	b	a	b	a	a	b	b	a	b	a	a	a	a	a	b	a	a	b	a	b	a	a	b	b	b
1537	LG09	AX-89802531	51.257	na	99	79	0	2.25	1	-	NoMinorHom	SNP	a	b	b	a	a	b	a	a	a	a	a	a	b	a	b	a	a	b	b	a	b	a	a	a	a	a	b	a	a	b	a	b	a	a	b	b	b
1538	LG09	AX-89903272	51.257	na	99	79	0	2.25	1	-	PolyHighResolution	SNP	a	b	b	a	a	b	a	a	a	a	a	a	b	a	b	a	a	b	b	a	b	a	a	a	a	a	b	a	a	b	a	b	a	a	b	b	b
1539	LG09	AX-89845681	51.257	na	99	79	0	2.25	1	-	NoMinorHom	SNP	a	b	b	a	a	b	a	a	a	a	a	a	b	a	b	a	a	b	b	a	b	a	a	a	a	a	b	a	a	b	a	b	a	a	b	b	b
1540	LG09	AX-89884963	51.822	na	98	80	0	1.82	1	-	NoMinorHom	SNP	a	b	b	a	a	b	a	a	a	a	a	a	b	a	b	a	a	b	b	a	b	a	a	a	a	a	b	a	a	b	a	b	a	a	b	b	b
1541	LG09	AX-89870382	51.822	na	98	80	0	1.82	1	-	NoMinorHom	Codon-based	a	b	b	a	a	b	a	a	a	a	a	a	b	a	b	a	a	b	b	a	b	a	a	a	a	a	b	a	a	b	a	b	a	a	b	b	b
1542	LG09	AX-89787525	51.822	na	98	80	0	1.82	1	-	NoMinorHom	SNP	a	b	b	a	a	b	a	a	a	a	a	a	b	a	b	a	a	b	b	a	b	a	a	a	a	a	b	a	a	b	a	b	a	a	b	b	b
1543	LG09	AX-89827998	55.311	na	94	83	1	0.68	1	-	NoMinorHom	SNP	a	b	b	a	a	b	a	a	a	a	a	a	b	a	b	a	a	b	b	a	b	a	a	a	a	a	b	a	a	b	a	b	a	b	b	b	b
1544	LG09	AX-89827929	55.311	na	94	84	0	0.56	1	-	NoMinorHom	SNP	a	b	b	a	a	b	a	a	a	a	a	a	b	a	b	a	a	b	b	a	b	a	a	a	a	a	b	a	a	b	a	b	a	b	b	b	b
1545	LG09	AX-89787648	55.311	na	94	84	0	0.56	1	-	NoMinorHom	SNP	a	b	b	a	a	b	a	a	a	a	a	a	b	a	b	a	a	b	b	a	b	a	a	a	a	a	b	a	a	b	a	b	a	b	b	b	b
1546	LG09	AX-89804278	55.311	na	94	84	0	0.56	1	-	NoMinorHom	Indel	a	b	b	a	a	b	a	a	a	a	a	a	b	a	b	a	a	b	b	a	b	a	a	a	a	a	b	a	a	b	a	b	a	b	b	b	b
1547	LG09	AX-89827965	55.311	na	94	84	0	0.56	1	-	NoMinorHom	SNP	a	b	b	a	a	b	a	a	a	a	a	a	b	a	b	a	a	b	b	a	b	a	a	a	a	a	b	a	a	b	a	b	a	b	b	b	b
1548	LG09	AX-89828003	55.311	na	94	84	0	0.56	1	-	NoMinorHom	SNP	a	b	b	a	a	b	a	a	a	a	a	a	b	a	b	a	a	b	b	a	b	a	a	a	a	a	b	a	a	b	a	b	a	b	b	b	b
1549	LG09	AX-89885168	55.876	na	93	85	0	0.36	1	-	NoMinorHom	SNP	a	b	b	a	a	b	a	a	a	a	a	a	b	a	b	a	a	b	b	a	b	a	a	a	a	a	b	a	a	b	a	b	a	b	b	b	b
1550	LG09	AX-89787740	55.876	na	93	85	0	0.36	1	-	NoMinorHom	SNP	a	b	b	a	a	b	a	a	a	a	a	a	b	a	b	a	a	b	b	a	b	a	a	a	a	a	b	a	a	b	a	b	a	b	b	b	b
1551	LG09	AX-89787796	58.176	na	89	89	0	0	1	-	NoMinorHom	SNP	a	b	b	a	a	b	a	a	a	a	a	a	b	b	b	a	a	b	b	a	b	a	a	a	a	a	b	a	a	b	a	b	a	b	b	b	b
1552	LG09	AX-89848243	59.89	na	88	89	1	0.01	1	-	NoMinorHom	SNP-SNP	b	b	b	a	a	b	a	a	a	a	a	a	b	b	b	a	a	b	b	a	b	a	a	a	a	a	b	a	a	b	a	b	a	b	-	b	b
1553	LG09	AX-89848244	59.89	na	88	90	0	0.02	1	-	NoMinorHom	SNP-SNP	b	b	b	a	a	b	a	a	a	a	a	a	b	b	b	a	a	b	b	a	b	a	a	a	a	a	b	a	a	b	a	b	a	b	b	b	b
1554	LG09	AX-89811803	60.455	na	87	91	0	0.09	1	-	NoMinorHom	SNP-in-Ins	b	b	b	a	a	b	a	a	a	a	a	a	b	b	b	a	a	b	b	a	b	a	a	a	a	a	b	a	a	b	a	b	a	b	b	b	b
1555	LG09	AX-89828263	61.592	na	85	93	0	0.36	1	-	NoMinorHom	SNP	b	b	b	a	a	b	a	a	a	a	a	a	b	b	b	b	a	b	b	a	b	a	a	a	a	a	b	a	a	b	a	b	a	b	b	b	b
1556	LG09	AX-89787465	63.306	na	86	92	0	0.2	1	-	NoMinorHom	SNP	b	b	b	a	a	b	a	a	a	a	a	a	b	b	b	b	a	b	b	a	b	a	a	a	a	a	b	a	a	b	a	b	a	b	b	b	b
1557	LG09	AX-89884816	63.306	na	86	92	0	0.2	1	-	PolyHighResolution	SNP	b	b	b	a	a	b	a	a	a	a	a	a	b	b	b	b	a	b	b	a	b	a	a	a	a	a	b	a	a	b	a	b	a	b	b	b	b
1558	LG09	AX-89900961	63.306	na	86	92	0	0.2	1	-	NoMinorHom	SNP	b	b	b	a	a	b	a	a	a	a	a	a	b	b	b	b	a	b	b	a	b	a	a	a	a	a	b	a	a	b	a	b	a	b	b	b	b
1559	LG09	AX-89787414	67.402	na	83	93	2	0.57	1	-	NoMinorHom	SNP	b	-	b	a	a	b	a	a	a	a	a	a	b	b	b	b	a	b	b	a	a	a	a	a	a	a	b	a	a	b	a	b	a	b	b	b	b
1560	LG09	AX-89804246	67.402	na	83	95	0	0.81	1	-	NoMinorHom	Indel	b	b	b	a	a	b	a	a	a	a	a	a	b	b	b	b	a	b	b	a	a	a	a	a	a	a	b	a	a	b	a	b	a	b	b	b	b
1561	LG09	AX-89850282	67.967	na	84	94	0	0.56	1	-	NoMinorHom	SNP-SNP	b	b	b	a	a	a	a	a	a	a	a	a	b	b	b	b	a	b	b	a	a	a	a	a	a	a	b	a	a	b	a	b	a	b	b	b	b
1562	LG09	AX-89827615	67.967	na	84	93	1	0.46	1	-	NoMinorHom	SNP	b	b	b	a	a	a	a	a	a	a	a	a	b	b	b	b	a	b	b	a	a	a	a	a	a	a	b	a	a	b	a	b	a	b	b	b	b
1563	LG09	AX-89905013	67.967	na	84	94	0	0.56	1	-	PolyHighResolution	SNP-SNP	b	b	b	a	a	a	a	a	a	a	a	a	b	b	b	b	a	b	b	a	a	a	a	a	a	a	b	a	a	b	a	b	a	b	b	b	b
1564	LG09	AX-89804242	67.967	na	84	94	0	0.56	1	-	NoMinorHom	Indel	b	b	b	a	a	a	a	a	a	a	a	a	b	b	b	b	a	b	b	a	a	a	a	a	a	a	b	a	a	b	a	b	a	b	b	b	b
1565	LG09	AX-89912525	67.967	na	84	94	0	0.56	1	-	NoMinorHom	mSNP	b	b	b	a	a	a	a	a	a	a	a	a	b	b	b	b	a	b	b	a	a	a	a	a	a	a	b	a	a	b	a	b	a	b	b	b	b
1566	LG09	AX-89847967	67.967	na	84	94	0	0.56	1	-	PolyHighResolution	SNP-SNP	b	b	b	a	a	a	a	a	a	a	a	a	b	b	b	b	a	b	b	a	a	a	a	a	a	a	b	a	a	b	a	b	a	b	b	b	b
1567	LG09	AX-89811782	68.532	na	84	93	1	0.46	1	-	NoMinorHom	SNP-in-Ins	b	b	b	a	a	a	a	a	a	a	a	a	b	b	b	b	a	b	b	a	a	a	a	a	a	a	b	a	a	b	a	b	a	b	b	b	b
1568	LG09	AX-89787308	68.532	na	85	93	0	0.36	1	-	NoMinorHom	SNP	b	b	b	a	a	a	a	a	a	a	a	a	b	b	b	b	a	b	b	a	a	a	a	a	a	a	b	a	a	b	a	b	a	b	b	b	b
1569	LG09	AX-89815454	68.532	na	85	93	0	0.36	1	-	NoMinorHom	Indel-SNP	b	b	b	a	a	a	a	a	a	a	a	a	b	b	b	b	a	b	b	a	a	a	a	a	a	a	b	a	a	b	a	b	a	b	b	b	b
1570	LG09	AX-89787230	68.532	na	85	93	0	0.36	1	-	NoMinorHom	SNP	b	b	b	a	a	a	a	a	a	a	a	a	b	b	b	b	a	b	b	a	a	a	a	a	a	a	b	a	a	b	a	b	a	b	b	b	b
1571	LG09	AX-89884653	68.532	na	85	93	0	0.36	1	-	NoMinorHom	SNP	b	b	b	a	a	a	a	a	a	a	a	a	b	b	b	b	a	b	b	a	a	a	a	a	a	a	b	a	a	b	a	b	a	b	b	b	b
1572	LG09	AX-89787178	68.532	na	85	93	0	0.36	1	-	NoMinorHom	SNP	b	b	b	a	a	a	a	a	a	a	a	a	b	b	b	b	a	b	b	a	a	a	a	a	a	a	b	a	a	b	a	b	a	b	b	b	b
1573	LG09	AX-89884670	68.532	na	85	93	0	0.36	1	-	NoMinorHom	SNP	b	b	b	a	a	a	a	a	a	a	a	a	b	b	b	b	a	b	b	a	a	a	a	a	a	a	b	a	a	b	a	b	a	b	b	b	b
1574	LG09	AX-89787329	68.532	na	85	93	0	0.36	1	-	NoMinorHom	SNP	b	b	b	a	a	a	a	a	a	a	a	a	b	b	b	b	a	b	b	a	a	a	a	a	a	a	b	a	a	b	a	b	a	b	b	b	b
1575	LG09	AX-89884521	68.532	na	85	93	0	0.36	1	-	NoMinorHom	SNP	b	b	b	a	a	a	a	a	a	a	a	a	b	b	b	b	a	b	b	a	a	a	a	a	a	a	b	a	a	b	a	b	a	b	b	b	b
1576	LG09	AX-89807278	68.532	na	85	93	0	0.36	1	-	NoMinorHom	Indel	b	b	b	a	a	a	a	a	a	a	a	a	b	b	b	b	a	b	b	a	a	a	a	a	a	a	b	a	a	b	a	b	a	b	b	b	b
1577	LG09	AX-89787330	68.532	na	85	93	0	0.36	1	-	NoMinorHom	SNP	b	b	b	a	a	a	a	a	a	a	a	a	b	b	b	b	a	b	b	a	a	a	a	a	a	a	b	a	a	b	a	b	a	b	b	b	b
1578	LG09	AX-89863437	68.532	na	85	93	0	0.36	1	-	NoMinorHom	Indel	b	b	b	a	a	a	a	a	a	a	a	a	b	b	b	b	a	b	b	a	a	a	a	a	a	a	b	a	a	b	a	b	a	b	b	b	b
1579	LG09	AX-89787197	68.532	na	85	92	1	0.28	1	-	NoMinorHom	SNP	b	b	b	a	a	a	a	a	a	a	a	a	b	b	b	b	a	b	b	a	a	a	a	a	a	a	b	a	a	b	a	b	a	b	b	b	b
1580	LG09	AX-89787315	68.532	na	82	93	3	0.69	1	-	NoMinorHom	SNP	b	b	b	a	a	a	a	a	a	a	a	-	b	b	b	b	a	b	b	a	a	a	a	a	a	a	b	a	a	b	a	b	a	b	b	b	b
1581	LG09	AX-89884628	68.532	na	85	93	0	0.36	1	-	NoMinorHom	SNP	b	b	b	a	a	a	a	a	a	a	a	a	b	b	b	b	a	b	b	a	a	a	a	a	a	a	b	a	a	b	a	b	a	b	b	b	b
1582	LG09	AX-89884453	69.097	na	84	94	0	0.56	1	-	NoMinorHom	SNP	b	b	b	a	a	a	a	a	a	a	a	a	b	b	b	b	a	b	b	a	a	a	a	a	a	a	b	a	a	b	a	b	a	b	b	b	b
1583	LG09	AX-89791709	69.662	na	85	93	0	0.36	1	-	NoMinorHom	SNP	b	b	b	a	a	a	a	a	a	a	a	a	b	b	b	b	a	b	b	a	a	a	a	a	a	a	b	a	a	b	a	b	a	b	b	b	b
1584	LG09	AX-89787123	69.662	na	85	92	1	0.28	1	-	NoMinorHom	SNP	b	b	b	a	a	a	a	a	a	a	a	a	b	b	b	b	a	b	b	a	a	a	a	a	a	a	b	a	a	b	a	b	a	b	b	b	b
1585	LG09	AX-89785176	70.227	na	84	94	0	0.56	1	-	NoMinorHom	SNP	b	b	b	a	a	a	a	a	a	a	a	a	b	b	b	b	a	b	b	a	a	a	a	a	b	a	b	a	a	b	a	b	a	b	b	b	b
1586	LG09	AX-89785121	70.227	na	82	93	3	0.69	1	-	NoMinorHom	SNP	b	b	b	a	-	a	a	a	a	a	a	a	b	-	b	b	a	b	b	a	a	a	a	a	b	a	b	a	a	b	a	b	a	b	b	b	b
1587	LG09	AX-89785140	70.227	na	82	94	2	0.82	1	-	NoMinorHom	SNP	b	b	b	a	a	a	a	a	a	a	a	a	b	b	b	b	a	b	b	a	a	a	a	a	b	a	b	a	a	b	-	b	a	b	b	b	b
1588	LG09	AX-89827311	70.227	na	84	94	0	0.56	1	-	NoMinorHom	SNP	b	b	b	a	a	a	a	a	a	a	a	a	b	b	b	b	a	b	b	a	a	a	a	a	b	a	b	a	a	b	a	b	a	b	b	b	b
1589	LG09	AX-89881644	70.227	na	84	94	0	0.56	1	-	NoMinorHom	SNP	b	b	b	a	a	a	a	a	a	a	a	a	b	b	b	b	a	b	b	a	a	a	a	a	b	a	b	a	a	b	a	b	a	b	b	b	b
1590	LG09	AX-89785137	70.227	na	84	94	0	0.56	1	-	NoMinorHom	SNP	b	b	b	a	a	a	a	a	a	a	a	a	b	b	b	b	a	b	b	a	a	a	a	a	b	a	b	a	a	b	a	b	a	b	b	b	b
1591	LG09	AX-89824893	70.227	na	84	94	0	0.56	1	-	PolyHighResolution	SNP	b	b	b	a	a	a	a	a	a	a	a	a	b	b	b	b	a	b	b	a	a	a	a	a	b	a	b	a	a	b	a	b	a	b	b	b	b
1592	LG09	AX-89904786	70.227	na	84	94	0	0.56	1	-	NoMinorHom	SNP-SNP	b	b	b	a	a	a	a	a	a	a	a	a	b	b	b	b	a	b	b	a	a	a	a	a	b	a	b	a	a	b	a	b	a	b	b	b	b
1593	LG09	AX-89904813	70.227	na	84	94	0	0.56	1	-	NoMinorHom	SNP-SNP	b	b	b	a	a	a	a	a	a	a	a	a	b	b	b	b	a	b	b	a	a	a	a	a	b	a	b	a	a	b	a	b	a	b	b	b	b
1594	LG09	AX-89827317	70.227	na	84	94	0	0.56	1	-	NoMinorHom	SNP	b	b	b	a	a	a	a	a	a	a	a	a	b	b	b	b	a	b	b	a	a	a	a	a	b	a	b	a	a	b	a	b	a	b	b	b	b
1595	LG09	AX-89882382	70.227	na	84	94	0	0.56	1	-	NoMinorHom	SNP	b	b	b	a	a	a	a	a	a	a	a	a	b	b	b	b	a	b	b	a	a	a	a	a	b	a	b	a	a	b	a	b	a	b	b	b	b
1596	LG09	AX-89882198	70.227	na	84	90	4	0.21	1	-	NoMinorHom	SNP	b	b	b	a	a	a	a	a	a	a	a	a	b	-	b	b	a	b	b	a	a	a	a	a	b	a	-	a	a	b	a	b	a	-	b	b	b
1597	LG09	AX-89865685	70.227	na	84	93	1	0.46	1	-	NoMinorHom	F1D	b	b	b	a	a	a	a	a	a	a	a	a	b	b	b	b	a	b	b	a	a	a	a	a	b	a	b	a	a	b	a	b	a	b	b	b	b
1598	LG09	AX-89882022	70.227	na	84	94	0	0.56	1	-	NoMinorHom	SNP	b	b	b	a	a	a	a	a	a	a	a	a	b	b	b	b	a	b	b	a	a	a	a	a	b	a	b	a	a	b	a	b	a	b	b	b	b
1599	LG09	AX-89882026	70.227	na	84	94	0	0.56	1	-	PolyHighResolution	SNP	b	b	b	a	a	a	a	a	a	a	a	a	b	b	b	b	a	b	b	a	a	a	a	a	b	a	b	a	a	b	a	b	a	b	b	b	b
1600	LG09	AX-89785619	70.792	na	85	93	0	0.36	1	-	NoMinorHom	SNP	b	b	b	a	a	a	a	a	a	a	a	a	b	b	b	b	a	b	b	a	a	a	a	a	b	a	b	a	a	b	a	b	a	b	b	b	b
1601	LG09	AX-89785560	70.792	na	85	93	0	0.36	1	-	NoMinorHom	SNP	b	b	b	a	a	a	a	a	a	a	a	a	b	b	b	b	a	b	b	a	a	a	a	a	b	a	b	a	a	b	a	b	a	b	b	b	b
1602	LG09	AX-89786111	71.928	na	83	95	0	0.81	1	-	NoMinorHom	SNP	b	b	b	a	a	a	a	a	a	a	a	a	b	b	b	b	a	b	b	a	a	a	a	a	b	a	b	a	a	b	a	b	a	b	b	b	b
1603	LG09	AX-89786384	71.928	na	83	95	0	0.81	1	-	NoMinorHom	SNP	b	b	b	a	a	a	a	a	a	a	a	a	b	b	b	b	a	b	b	a	a	a	a	a	b	a	b	a	a	b	a	b	a	b	b	b	b
1604	LG09	AX-89883496	71.928	na	83	95	0	0.81	1	-	NoMinorHom	SNP	b	b	b	a	a	a	a	a	a	a	a	a	b	b	b	b	a	b	b	a	a	a	a	a	b	a	b	a	a	b	a	b	a	b	b	b	b
1605	LG09	AX-89883227	71.928	na	83	95	0	0.81	1	-	NoMinorHom	SNP	b	b	b	a	a	a	a	a	a	a	a	a	b	b	b	b	a	b	b	a	a	a	a	a	b	a	b	a	a	b	a	b	a	b	b	b	b
1606	LG09	AX-89807254	73.065	na	83	95	0	0.81	1	-	NoMinorHom	Indel	b	b	b	a	a	a	a	a	a	a	b	a	b	b	b	b	a	b	b	a	a	a	a	a	b	a	b	a	a	b	a	b	a	b	b	b	b
1607	LG09	AX-89884280	73.065	na	83	91	4	0.37	1	-	NoMinorHom	SNP	b	b	b	a	a	a	a	a	a	a	b	a	b	b	b	b	a	b	b	a	a	a	a	a	b	a	b	a	a	b	a	b	a	b	b	b	b
1608	LG09	AX-89892947	73.63	na	84	94	0	0.56	1	-	NoMinorHom	SNP	b	b	b	a	a	a	a	a	a	a	b	a	b	b	b	b	a	b	b	a	a	a	a	a	b	a	b	a	a	b	a	b	a	b	b	b	b
1609	LG09	AX-89881987	74.195	na	85	93	0	0.36	1	-	NoMinorHom	SNP	b	b	b	a	a	a	a	a	a	a	b	a	b	b	b	b	a	b	b	a	a	a	a	a	b	a	b	a	a	b	a	a	a	b	b	b	b
1610	LG09	AX-89787630	74.759	na	84	94	0	0.56	1	-	NoMinorHom	SNP	b	b	b	a	a	a	a	a	a	a	b	a	b	b	b	b	a	b	b	a	a	a	a	a	b	a	b	a	a	b	a	a	a	b	b	b	b
1611	LG09	AX-89787652	74.759	na	84	94	0	0.56	1	-	NoMinorHom	SNP	b	b	b	a	a	a	a	a	a	a	b	a	b	b	b	b	a	b	b	a	a	a	a	a	b	a	b	a	a	b	a	a	a	b	b	b	b
1612	LG09	AX-89863474	74.759	na	84	94	0	0.56	1	-	PolyHighResolution	Indel	b	b	b	a	a	a	a	a	a	a	b	a	b	b	b	b	a	b	b	a	a	a	a	a	b	a	b	a	a	b	a	a	a	b	b	b	b
1613	LG09	AX-89828022	74.759	na	84	94	0	0.56	1	-	PolyHighResolution	SNP	b	b	b	a	a	a	a	a	a	a	b	a	b	b	b	b	a	b	b	a	a	a	a	a	b	a	b	a	a	b	a	a	a	b	b	b	b
1614	LG09	AX-89884625	74.759	na	84	94	0	0.56	1	-	NoMinorHom	SNP	b	b	b	a	a	a	a	a	a	a	b	a	b	b	b	b	a	b	b	a	a	a	a	a	b	a	b	a	a	b	a	a	a	b	b	b	b
1615	LG09	AX-89828164	74.759	na	84	94	0	0.56	1	-	NoMinorHom	SNP	b	b	b	a	a	a	a	a	a	a	b	a	b	b	b	b	a	b	b	a	a	a	a	a	b	a	b	a	a	b	a	a	a	b	b	b	b
1616	LG09	AX-89884759	74.759	na	84	94	0	0.56	1	-	NoMinorHom	SNP	b	b	b	a	a	a	a	a	a	a	b	a	b	b	b	b	a	b	b	a	a	a	a	a	b	a	b	a	a	b	a	a	a	b	b	b	b
1617	LG09	AX-89885018	74.759	na	84	94	0	0.56	1	-	NoMinorHom	SNP	b	b	b	a	a	a	a	a	a	a	b	a	b	b	b	b	a	b	b	a	a	a	a	a	b	a	b	a	a	b	a	a	a	b	b	b	b
1618	LG09	AX-89787818	74.759	na	84	94	0	0.56	1	-	NoMinorHom	SNP	b	b	b	a	a	a	a	a	a	a	b	a	b	b	b	b	a	b	b	a	a	a	a	a	b	a	b	a	a	b	a	a	a	b	b	b	b
1619	LG09	AX-89847709	75.896	na	82	95	1	0.95	1	-	NoMinorHom	SNP-SNP	b	b	b	a	a	a	a	a	a	a	b	a	b	b	b	b	a	-	b	a	a	a	a	a	b	a	b	a	a	b	a	a	a	b	b	b	b
1620	LG09	AX-89903030	75.896	na	82	96	0	1.1	1	-	NoMinorHom	SNP	b	b	b	a	a	a	a	a	a	a	b	a	b	b	b	b	a	b	b	a	a	a	a	a	b	a	b	a	a	b	a	a	a	b	b	b	b
1621	LG09	AX-89784188	75.896	na	82	96	0	1.1	1	-	PolyHighResolution	SNP	b	b	b	a	a	a	a	a	a	a	b	a	b	b	b	b	a	b	b	a	a	a	a	a	b	a	b	a	a	b	a	a	a	b	b	b	b
1622	LG09	AX-89881496	75.896	na	82	96	0	1.1	1	-	PolyHighResolution	SNP	b	b	b	a	a	a	a	a	a	a	b	a	b	b	b	b	a	b	b	a	a	a	a	a	b	a	b	a	a	b	a	a	a	b	b	b	b
1623	LG09	AX-89784389	75.896	na	82	96	0	1.1	1	-	NoMinorHom	SNP	b	b	b	a	a	a	a	a	a	a	b	a	b	b	b	b	a	b	b	a	a	a	a	a	b	a	b	a	a	b	a	a	a	b	b	b	b
1624	LG09	AX-89847726	75.896	na	81	96	1	1.27	1	-	NoMinorHom	SNP-SNP	b	b	b	a	a	a	a	a	a	a	b	a	b	b	b	b	a	b	b	a	a	a	a	a	b	a	b	a	a	b	a	a	a	b	b	b	b
1625	LG09	AX-89911745	75.896	na	82	96	0	1.1	1	-	NoMinorHom	mSNP	b	b	b	a	a	a	a	a	a	a	b	a	b	b	b	b	a	b	b	a	a	a	a	a	b	a	b	a	a	b	a	a	a	b	b	b	b
1626	LG09	AX-89784429	75.896	na	82	96	0	1.1	1	-	NoMinorHom	SNP	b	b	b	a	a	a	a	a	a	a	b	a	b	b	b	b	a	b	b	a	a	a	a	a	b	a	b	a	a	b	a	a	a	b	b	b	b
1627	LG09	AX-89824119	75.896	na	82	96	0	1.1	1	-	NoMinorHom	SNP	b	b	b	a	a	a	a	a	a	a	b	a	b	b	b	b	a	b	b	a	a	a	a	a	b	a	b	a	a	b	a	a	a	b	b	b	b
1628	LG09	AX-89784680	75.896	na	82	96	0	1.1	1	-	PolyHighResolution	SNP	b	b	b	a	a	a	a	a	a	a	b	a	b	b	b	b	a	b	b	a	a	a	a	a	b	a	b	a	a	b	a	a	a	b	b	b	b
1629	LG09	AX-89784193	75.896	na	80	96	2	1.45	1	-	NoMinorHom	SNP	b	b	b	-	-	a	a	a	a	a	b	a	b	b	b	b	a	b	b	a	a	a	a	a	b	a	b	a	a	b	a	a	a	b	b	b	b
1630	LG10	AX-89784644	0	na	67	108	3	9.61	1	**	NoMinorHom	SNP	a	a	b	b	b	b	b	b	a	a	a	a	b	b	b	b	b	b	b	b	a	b	a	b	b	a	a	b	b	b	a	a	b	a	b	b	b
1631	LG10	AX-89784411	1.165	na	72	106	0	6.49	1	*	NoMinorHom	SNP	a	a	b	b	b	b	b	b	a	a	a	a	b	b	b	b	b	b	b	b	a	b	a	b	b	a	a	b	b	b	a	a	b	a	a	b	b
1632	LG10	AX-89784640	1.165	na	72	106	0	6.49	1	*	NoMinorHom	SNP	a	a	b	b	b	b	b	b	a	a	a	a	b	b	b	b	b	b	b	b	a	b	a	b	b	a	a	b	b	b	a	a	b	a	a	b	b
1633	LG10	AX-89784652	1.165	na	72	106	0	6.49	1	*	NoMinorHom	SNP	a	a	b	b	b	b	b	b	a	a	a	a	b	b	b	b	b	b	b	b	a	b	a	b	b	a	a	b	b	b	a	a	b	a	a	b	b
1634	LG10	AX-89823843	1.165	na	72	106	0	6.49	1	*	NoMinorHom	SNP	a	a	b	b	b	b	b	b	a	a	a	a	b	b	b	b	b	b	b	b	a	b	a	b	b	a	a	b	b	b	a	a	b	a	a	b	b
1635	LG10	AX-89824192	1.165	na	72	106	0	6.49	1	*	NoMinorHom	SNP	a	a	b	b	b	b	b	b	a	a	a	a	b	b	b	b	b	b	b	b	a	b	a	b	b	a	a	b	b	b	a	a	b	a	a	b	b
1636	LG10	AX-89824262	1.165	na	71	105	2	6.57	1	*	NoMinorHom	SNP	a	a	b	b	b	b	b	b	a	a	a	a	b	b	b	b	b	-	b	b	a	b	a	b	b	a	a	b	b	b	a	a	b	a	a	b	b
1637	LG10	AX-89824272	1.165	na	72	106	0	6.49	1	*	NoMinorHom	SNP	a	a	b	b	b	b	b	b	a	a	a	a	b	b	b	b	b	b	b	b	a	b	a	b	b	a	a	b	b	b	a	a	b	a	a	b	b
1638	LG10	AX-89861040	1.165	na	72	106	0	6.49	1	*	NoMinorHom	Indel	a	a	b	b	b	b	b	b	a	a	a	a	b	b	b	b	b	b	b	b	a	b	a	b	b	a	a	b	b	b	a	a	b	a	a	b	b
1639	LG10	AX-89861043	1.165	na	70	104	4	6.64	1	**	NoMinorHom	Indel	a	a	b	b	b	b	b	b	a	a	a	a	b	b	b	b	b	b	b	b	a	b	a	b	b	a	a	b	b	b	a	a	b	a	a	b	b
1640	LG10	AX-89881456	1.165	na	72	106	0	6.49	1	*	NoMinorHom	SNP	a	a	b	b	b	b	b	b	a	a	a	a	b	b	b	b	b	b	b	b	a	b	a	b	b	a	a	b	b	b	a	a	b	a	a	b	b
1641	LG10	AX-89827597	1.73	na	72	105	1	6.15	1	*	NoMinorHom	SNP	a	a	b	b	b	b	b	b	a	a	a	a	b	b	b	b	b	b	b	b	a	b	a	b	b	a	a	b	b	b	a	a	b	a	a	b	b
1642	LG10	AX-89827928	1.73	na	73	105	0	5.75	1	*	NoMinorHom	SNP	a	a	b	b	b	b	b	b	a	a	a	a	b	b	b	b	b	b	b	b	a	b	a	b	b	a	a	b	b	b	a	a	b	a	a	b	b
1643	LG10	AX-89868088	1.73	na	73	105	0	5.75	1	*	PolyHighResolution	SNP-in-Ins	a	a	b	b	b	b	b	b	a	a	a	a	b	b	b	b	b	b	b	b	a	b	a	b	b	a	a	b	b	b	a	a	b	a	a	b	b
1644	LG10	AX-89884853	1.73	na	73	105	0	5.75	1	*	NoMinorHom	SNP	a	a	b	b	b	b	b	b	a	a	a	a	b	b	b	b	b	b	b	b	a	b	a	b	b	a	a	b	b	b	a	a	b	a	a	b	b
1645	LG10	AX-89885047	1.73	na	73	105	0	5.75	1	*	NoMinorHom	SNP	a	a	b	b	b	b	b	b	a	a	a	a	b	b	b	b	b	b	b	b	a	b	a	b	b	a	a	b	b	b	a	a	b	a	a	b	b
1646	LG10	AX-89885203	1.73	na	73	105	0	5.75	1	*	NoMinorHom	SNP	a	a	b	b	b	b	b	b	a	a	a	a	b	b	b	b	b	b	b	b	a	b	a	b	b	a	a	b	b	b	a	a	b	a	a	b	b
1647	LG10	AX-89827476	2.295	na	74	104	0	5.06	1	*	NoMinorHom	SNP	a	a	b	b	b	b	b	b	a	a	a	a	b	b	b	b	b	b	b	b	a	b	a	b	b	a	a	b	b	b	a	a	b	a	a	b	b
1648	LG10	AX-89908108	2.295	na	74	104	0	5.06	1	*	NoMinorHom	mSNP	a	a	b	b	b	b	b	b	a	a	a	a	b	b	b	b	b	b	b	b	a	b	a	b	b	a	a	b	b	b	a	a	b	a	a	b	b
1649	LG10	AX-89786014	3.432	na	72	106	0	6.49	1	*	NoMinorHom	SNP	a	a	b	b	b	b	b	b	a	a	a	a	b	b	b	b	b	b	b	b	a	b	a	b	b	a	a	b	b	b	a	a	b	a	a	b	b
1650	LG10	AX-89786367	3.432	na	72	106	0	6.49	1	*	NoMinorHom	SNP	a	a	b	b	b	b	b	b	a	a	a	a	b	b	b	b	b	b	b	b	a	b	a	b	b	a	a	b	b	b	a	a	b	a	a	b	b
1651	LG10	AX-89786657	3.432	na	72	106	0	6.49	1	*	NoMinorHom	SNP	a	a	b	b	b	b	b	b	a	a	a	a	b	b	b	b	b	b	b	b	a	b	a	b	b	a	a	b	b	b	a	a	b	a	a	b	b
1652	LG10	AX-89786962	4.568	na	72	106	0	6.49	1	*	NoMinorHom	SNP	a	a	b	b	b	b	b	b	a	a	a	a	b	a	b	b	b	b	b	b	a	b	a	b	b	a	a	b	b	b	a	a	b	a	a	b	b
1653	LG10	AX-89787016	4.568	na	72	106	0	6.49	1	*	NoMinorHom	SNP	a	a	b	b	b	b	b	b	a	a	a	a	b	a	b	b	b	b	b	b	a	b	a	b	b	a	a	b	b	b	a	a	b	a	a	b	b
1654	LG10	AX-89826840	4.568	na	72	106	0	6.49	1	*	NoMinorHom	SNP	a	a	b	b	b	b	b	b	a	a	a	a	b	a	b	b	b	b	b	b	a	b	a	b	b	a	a	b	b	b	a	a	b	a	a	b	b
1655	LG10	AX-89847678	4.568	na	72	106	0	6.49	1	*	PolyHighResolution	SNP-SNP	a	a	b	b	b	b	b	b	a	a	a	a	b	a	b	b	b	b	b	b	a	b	a	b	b	a	a	b	b	b	a	a	b	a	a	b	b
1656	LG10	AX-89884182	4.568	na	72	106	0	6.49	1	*	NoMinorHom	SNP	a	a	b	b	b	b	b	b	a	a	a	a	b	a	b	b	b	b	b	b	a	b	a	b	b	a	a	b	b	b	a	a	b	a	a	b	b
1657	LG10	AX-89884274	4.568	na	72	106	0	6.49	1	*	NoMinorHom	SNP	a	a	b	b	b	b	b	b	a	a	a	a	b	a	b	b	b	b	b	b	a	b	a	b	b	a	a	b	b	b	a	a	b	a	a	b	b
1658	LG10	AX-89884287	4.568	na	72	106	0	6.49	1	*	NoMinorHom	SNP	a	a	b	b	b	b	b	b	a	a	a	a	b	a	b	b	b	b	b	b	a	b	a	b	b	a	a	b	b	b	a	a	b	a	a	b	b
1659	LG10	AX-89826759	5.133	na	73	105	0	5.75	1	*	NoMinorHom	SNP	a	a	b	b	b	b	b	b	a	a	a	a	b	a	b	b	b	b	b	b	a	b	a	b	b	a	a	b	b	b	a	a	b	a	a	b	b
1660	LG10	AX-89856479	5.133	na	72	104	2	5.82	1	*	NoMinorHom	mSNP	a	a	b	b	b	b	b	b	a	a	a	a	b	a	b	-	b	b	b	b	a	b	a	b	b	a	a	b	b	b	a	a	b	a	a	b	b
1661	LG10	AX-89904949	5.133	na	73	102	3	4.81	1	*	NoMinorHom	SNP-SNP	a	a	b	b	b	b	b	b	a	a	a	a	b	a	b	b	b	b	-	b	a	b	a	b	b	a	a	b	b	b	a	a	b	a	a	b	-
1662	LG10	AX-89785975	6.269	na	71	106	1	6.92	1	**	NoMinorHom	SNP	a	a	b	b	b	b	b	b	a	a	a	a	b	a	b	b	b	b	b	b	a	b	a	b	b	a	a	b	b	b	a	a	b	a	a	b	b
1663	LG10	AX-89786418	6.269	na	71	107	0	7.28	1	**	NoMinorHom	SNP	a	a	b	b	b	b	b	b	a	a	a	a	b	a	b	b	b	b	b	b	a	b	a	b	b	a	a	b	b	b	a	a	b	a	a	b	b
1664	LG10	AX-89809606	6.269	na	71	107	0	7.28	1	**	NoMinorHom	F1D	a	a	b	b	b	b	b	b	a	a	a	a	b	a	b	b	b	b	b	b	a	b	a	b	b	a	a	b	b	b	a	a	b	a	a	b	b
1665	LG10	AX-89826049	6.269	na	70	107	1	7.73	1	**	NoMinorHom	SNP	a	a	b	b	b	b	b	b	a	a	a	a	b	a	b	b	b	b	b	b	a	b	a	b	b	a	a	b	b	b	a	a	b	a	a	b	b
1666	LG10	AX-89826298	6.269	na	71	107	0	7.28	1	**	NoMinorHom	SNP	a	a	b	b	b	b	b	b	a	a	a	a	b	a	b	b	b	b	b	b	a	b	a	b	b	a	a	b	b	b	a	a	b	a	a	b	b
1667	LG10	AX-89867958	6.269	na	68	107	3	8.69	1	**	NoMinorHom	SNP-in-Ins	-	a	b	b	b	b	b	b	a	a	a	-	b	a	b	b	b	b	b	b	a	b	a	b	b	a	a	b	b	b	a	a	b	a	a	b	b
1668	LG10	AX-89785338	6.834	na	72	106	0	6.49	1	*	NoMinorHom	SNP	a	a	b	b	b	b	b	b	a	a	a	a	b	a	b	b	b	b	b	b	a	b	a	b	b	a	a	b	b	b	a	a	b	a	a	b	b
1669	LG10	AX-89785493	6.834	na	72	106	0	6.49	1	*	NoMinorHom	SNP	a	a	b	b	b	b	b	b	a	a	a	a	b	a	b	b	b	b	b	b	a	b	a	b	b	a	a	b	b	b	a	a	b	a	a	b	b
1670	LG10	AX-89785533	6.834	na	72	106	0	6.49	1	*	NoMinorHom	SNP	a	a	b	b	b	b	b	b	a	a	a	a	b	a	b	b	b	b	b	b	a	b	a	b	b	a	a	b	b	b	a	a	b	a	a	b	b
1671	LG10	AX-89785613	6.834	na	72	106	0	6.49	1	*	NoMinorHom	SNP	a	a	b	b	b	b	b	b	a	a	a	a	b	a	b	b	b	b	b	b	a	b	a	b	b	a	a	b	b	b	a	a	b	a	a	b	b
1672	LG10	AX-89825324	6.834	na	72	106	0	6.49	1	*	NoMinorHom	SNP	a	a	b	b	b	b	b	b	a	a	a	a	b	a	b	b	b	b	b	b	a	b	a	b	b	a	a	b	b	b	a	a	b	a	a	b	b
1673	LG10	AX-89867909	6.834	na	71	106	1	6.92	1	**	NoMinorHom	SNP-in-Ins	a	a	b	b	b	b	b	b	a	a	a	a	b	-	b	b	b	b	b	b	a	b	a	b	b	a	a	b	b	b	a	a	b	a	a	b	b
1674	LG10	AX-89912127	6.834	na	72	105	1	6.15	1	*	NoMinorHom	mSNP	a	a	b	b	b	b	b	b	a	a	a	a	b	a	b	b	b	b	b	b	a	b	a	b	b	a	a	b	b	b	a	a	b	a	a	b	b
1675	LG10	AX-89785110	7.399	na	73	105	0	5.75	1	*	NoMinorHom	SNP	a	a	b	b	b	b	b	b	a	a	a	a	b	a	b	b	b	b	b	b	a	b	a	b	b	a	a	b	b	b	a	a	b	a	a	b	b
1676	LG10	AX-89785136	7.399	na	73	105	0	5.75	1	*	NoMinorHom	SNP	a	a	b	b	b	b	b	b	a	a	a	a	b	a	b	b	b	b	b	b	a	b	a	b	b	a	a	b	b	b	a	a	b	a	a	b	b
1677	LG10	AX-89824696	7.399	na	73	105	0	5.75	1	*	NoMinorHom	SNP	a	a	b	b	b	b	b	b	a	a	a	a	b	a	b	b	b	b	b	b	a	b	a	b	b	a	a	b	b	b	a	a	b	a	a	b	b
1678	LG10	AX-89881725	7.964	na	74	104	0	5.06	1	*	NoMinorHom	SNP	a	a	b	b	b	b	b	b	a	a	a	a	b	a	b	b	b	b	b	b	a	b	a	b	b	a	a	a	b	b	a	a	b	a	a	b	b
1679	LG10	AX-89787126	9.101	na	72	106	0	6.49	1	*	NoMinorHom	SNP	a	a	b	b	b	b	b	b	a	a	a	a	b	a	b	b	b	b	b	b	a	b	a	b	b	a	a	a	b	b	a	a	b	a	a	b	b
1680	LG10	AX-89787166	9.101	na	72	105	1	6.15	1	*	NoMinorHom	SNP	a	a	b	b	b	b	b	b	a	a	a	a	b	a	b	b	b	b	b	b	a	b	a	b	b	a	a	a	b	b	a	a	b	a	a	b	b
1681	LG10	AX-89824507	9.101	na	72	106	0	6.49	1	*	NoMinorHom	SNP	a	a	b	b	b	b	b	b	a	a	a	a	b	a	b	b	b	b	b	b	a	b	a	b	b	a	a	a	b	b	a	a	b	a	a	b	b
1682	LG10	AX-89827269	9.101	na	72	106	0	6.49	1	*	NoMinorHom	SNP	a	a	b	b	b	b	b	b	a	a	a	a	b	a	b	b	b	b	b	b	a	b	a	b	b	a	a	a	b	b	a	a	b	a	a	b	b
1683	LG10	AX-89884428	9.101	na	72	106	0	6.49	1	*	NoMinorHom	SNP	a	a	b	b	b	b	b	b	a	a	a	a	b	a	b	b	b	b	b	b	a	b	a	b	b	a	a	a	b	b	a	a	b	a	a	b	b
1684	LG10	AX-89787112	9.666	na	73	105	0	5.75	1	*	NoMinorHom	SNP	a	a	b	b	b	b	b	b	a	a	a	a	b	a	b	b	b	b	b	b	a	b	a	b	b	a	a	a	b	b	a	a	b	a	a	b	b
1685	LG10	AX-89868035	9.666	na	73	104	1	5.43	1	*	NoMinorHom	SNP-in-Ins	a	a	b	b	b	b	b	b	a	a	a	a	b	a	b	b	b	-	b	b	a	b	a	b	b	a	a	a	b	b	a	a	b	a	a	b	b
1686	LG10	AX-89787179	10.231	na	72	106	0	6.49	1	*	NoMinorHom	SNP	a	a	b	b	b	b	b	b	a	a	a	a	b	a	b	b	b	b	b	b	b	b	a	b	b	a	a	a	b	b	a	a	b	a	a	b	b
1687	LG10	AX-89787304	11.367	na	68	104	6	7.53	1	**	NoMinorHom	SNP	a	a	b	b	b	b	b	b	-	a	a	a	b	a	b	a	b	b	b	b	b	b	a	b	b	a	a	a	b	b	a	a	b	a	a	b	b
1688	LG10	AX-89787186	11.932	na	73	104	1	5.43	1	*	NoMinorHom	SNP	a	a	b	b	b	b	b	b	a	a	a	a	b	a	b	a	b	b	b	b	b	b	a	b	b	a	a	a	b	b	a	a	b	a	a	b	b
1689	LG10	AX-89787206	11.932	na	73	105	0	5.75	1	*	NoMinorHom	SNP	a	a	b	b	b	b	b	b	a	a	a	a	b	a	b	a	b	b	b	b	b	b	a	b	b	a	a	a	b	b	a	a	b	a	a	b	b
1690	LG10	AX-89787210	11.932	na	73	105	0	5.75	1	*	NoMinorHom	SNP	a	a	b	b	b	b	b	b	a	a	a	a	b	a	b	a	b	b	b	b	b	b	a	b	b	a	a	a	b	b	a	a	b	a	a	b	b
1691	LG10	AX-89787212	11.932	na	73	105	0	5.75	1	*	NoMinorHom	SNP	a	a	b	b	b	b	b	b	a	a	a	a	b	a	b	a	b	b	b	b	b	b	a	b	b	a	a	a	b	b	a	a	b	a	a	b	b
1692	LG10	AX-89787213	11.932	na	68	103	7	7.16	1	**	NoMinorHom	SNP	a	a	b	b	b	b	b	b	a	a	a	a	b	a	b	a	b	b	b	b	b	b	a	b	b	a	a	a	b	b	a	a	b	a	a	b	b
1693	LG10	AX-89787382	11.932	na	73	105	0	5.75	1	*	NoMinorHom	SNP	a	a	b	b	b	b	b	b	a	a	a	a	b	a	b	a	b	b	b	b	b	b	a	b	b	a	a	a	b	b	a	a	b	a	a	b	b
1694	LG10	AX-89807289	11.932	na	73	105	0	5.75	1	*	NoMinorHom	Indel	a	a	b	b	b	b	b	b	a	a	a	a	b	a	b	a	b	b	b	b	b	b	a	b	b	a	a	a	b	b	a	a	b	a	a	b	b
1695	LG10	AX-89827617	11.932	na	73	105	0	5.75	1	*	NoMinorHom	SNP	a	a	b	b	b	b	b	b	a	a	a	a	b	a	b	a	b	b	b	b	b	b	a	b	b	a	a	a	b	b	a	a	b	a	a	b	b
1696	LG10	AX-89852168	11.932	na	73	105	0	5.75	1	*	NoMinorHom	mSNP	a	a	b	b	b	b	b	b	a	a	a	a	b	a	b	a	b	b	b	b	b	b	a	b	b	a	a	a	b	b	a	a	b	a	a	b	b
1697	LG10	AX-89852174	11.932	na	72	102	4	5.17	1	*	NoMinorHom	mSNP	a	a	b	b	b	b	b	-	a	a	a	a	b	a	b	a	b	b	b	b	b	b	-	b	-	a	a	a	b	b	a	a	b	a	a	b	b
1698	LG10	AX-89868057	11.932	na	71	105	2	6.57	1	*	NoMinorHom	SNP-in-Ins	a	a	b	b	b	b	b	b	a	a	a	a	b	a	b	a	b	b	b	b	b	b	a	b	b	a	a	a	b	b	a	a	b	a	a	b	b
1699	LG10	AX-89877154	11.932	na	72	103	3	5.49	1	*	NoMinorHom	SNP	a	a	b	b	b	b	b	b	a	a	a	a	b	a	b	a	b	b	b	b	b	b	a	b	b	a	a	a	b	b	a	a	b	a	a	b	b
1700	LG10	AX-89884472	11.932	na	73	105	0	5.75	1	*	NoMinorHom	SNP	a	a	b	b	b	b	b	b	a	a	a	a	b	a	b	a	b	b	b	b	b	b	a	b	b	a	a	a	b	b	a	a	b	a	a	b	b
1701	LG10	AX-89884588	11.932	na	73	105	0	5.75	1	*	NoMinorHom	SNP	a	a	b	b	b	b	b	b	a	a	a	a	b	a	b	a	b	b	b	b	b	b	a	b	b	a	a	a	b	b	a	a	b	a	a	b	b
1702	LG10	AX-89884589	11.932	na	73	105	0	5.75	1	*	PolyHighResolution	SNP	a	a	b	b	b	b	b	b	a	a	a	a	b	a	b	a	b	b	b	b	b	b	a	b	b	a	a	a	b	b	a	a	b	a	a	b	b
1703	LG10	AX-89827640	12.497	na	72	106	0	6.49	1	*	NoMinorHom	SNP	a	a	b	b	b	b	b	b	a	a	a	a	b	a	b	a	b	b	b	b	b	b	a	b	b	a	a	a	b	b	a	a	b	a	a	b	b
1704	LG10	AX-89827645	12.497	na	72	105	1	6.15	1	*	NoMinorHom	SNP	a	a	b	b	b	b	b	b	a	a	a	a	b	a	b	a	b	b	b	b	b	b	a	b	b	a	a	a	b	b	a	a	b	a	a	b	b
1705	LG10	AX-89787512	13.062	na	71	107	0	7.28	1	**	NoMinorHom	SNP	a	a	b	b	b	b	b	b	a	a	a	a	b	a	b	a	b	b	b	b	b	b	a	b	b	a	a	a	b	b	a	a	b	a	a	b	b
1706	LG10	AX-89827683	13.062	na	71	107	0	7.28	1	**	NoMinorHom	SNP	a	a	b	b	b	b	b	b	a	a	a	a	b	a	b	a	b	b	b	b	b	b	a	b	b	a	a	a	b	b	a	a	b	a	a	b	b
1707	LG10	AX-89884788	13.062	na	71	107	0	7.28	1	**	NoMinorHom	SNP	a	a	b	b	b	b	b	b	a	a	a	a	b	a	b	a	b	b	b	b	b	b	a	b	b	a	a	a	b	b	a	a	b	a	a	b	b
1708	LG10	AX-89884792	13.062	na	71	107	0	7.28	1	**	NoMinorHom	SNP	a	a	b	b	b	b	b	b	a	a	a	a	b	a	b	a	b	b	b	b	b	b	a	b	b	a	a	a	b	b	a	a	b	a	a	b	b
1709	LG10	AX-89884861	13.627	na	70	108	0	8.11	1	**	NoMinorHom	SNP	a	a	b	b	b	b	b	b	a	a	a	a	b	a	b	a	b	b	b	b	b	b	a	b	b	a	a	a	b	b	a	a	b	a	a	b	b
1710	LG10	AX-89787435	14.192	na	69	108	1	8.59	1	**	NoMinorHom	SNP	a	a	b	b	b	b	b	b	a	a	a	a	b	a	b	a	b	b	b	b	b	b	a	b	b	a	a	a	b	b	a	a	b	a	a	b	b
1711	LG10	AX-89787464	14.192	na	69	109	0	8.99	1	**	NoMinorHom	SNP	a	a	b	b	b	b	b	b	a	a	a	a	b	a	b	a	b	b	b	b	b	b	a	b	b	a	a	a	b	b	a	a	b	a	a	b	b
1712	LG10	AX-89787924	14.192	na	68	108	2	9.09	1	**	NoMinorHom	SNP	a	a	b	b	b	b	b	b	a	a	a	a	b	a	b	a	b	b	b	b	b	b	a	b	b	a	a	a	b	b	a	a	b	a	a	b	b
1713	LG10	AX-89787928	14.192	na	69	108	1	8.59	1	**	NoMinorHom	SNP	a	a	b	b	b	b	b	b	a	a	a	a	b	a	b	a	b	b	b	b	b	b	a	b	b	a	a	a	b	b	a	a	b	a	a	b	b
1714	LG10	AX-89787965	14.192	na	69	108	1	8.59	1	**	NoMinorHom	SNP	a	a	b	b	b	b	b	b	a	a	a	a	b	a	b	a	b	b	b	b	b	b	a	b	-	a	a	a	b	b	a	a	b	a	a	b	b
1715	LG10	AX-89828302	14.192	na	69	109	0	8.99	1	**	PolyHighResolution	SNP	a	a	b	b	b	b	b	b	a	a	a	a	b	a	b	a	b	b	b	b	b	b	a	b	b	a	a	a	b	b	a	a	b	a	a	b	b
1716	LG10	AX-89848199	14.192	na	69	109	0	8.99	1	**	PolyHighResolution	SNP-SNP	a	a	b	b	b	b	b	b	a	a	a	a	b	a	b	a	b	b	b	b	b	b	a	b	b	a	a	a	b	b	a	a	b	a	a	b	b
1717	LG10	AX-89848261	14.192	na	69	109	0	8.99	1	**	NoMinorHom	SNP-SNP	a	a	b	b	b	b	b	b	a	a	a	a	b	a	b	a	b	b	b	b	b	b	a	b	b	a	a	a	b	b	a	a	b	a	a	b	b
1718	LG10	AX-89868101	14.192	na	69	109	0	8.99	1	**	NoMinorHom	SNP-in-Ins	a	a	b	b	b	b	b	b	a	a	a	a	b	a	b	a	b	b	b	b	b	b	a	b	b	a	a	a	b	b	a	a	b	a	a	b	b
1719	LG10	AX-89885353	14.192	na	69	109	0	8.99	1	**	NoMinorHom	SNP	a	a	b	b	b	b	b	b	a	a	a	a	b	a	b	a	b	b	b	b	b	b	a	b	b	a	a	a	b	b	a	a	b	a	a	b	b
1720	LG10	AX-89885355	14.192	na	69	109	0	8.99	1	**	NoMinorHom	SNP	a	a	b	b	b	b	b	b	a	a	a	a	b	a	b	a	b	b	b	b	b	b	a	b	b	a	a	a	b	b	a	a	b	a	a	b	b
1721	LG10	AX-89885361	14.192	na	68	109	1	9.5	1	**	NoMinorHom	SNP	a	a	b	b	b	b	b	b	a	a	a	a	b	a	b	a	b	b	b	b	b	b	-	b	b	a	a	a	b	b	a	a	b	a	a	b	b
1722	LG10	AX-89905021	14.192	na	69	108	1	8.59	1	**	NoMinorHom	SNP-SNP	a	a	b	b	b	b	b	b	a	a	a	a	b	a	b	a	b	b	b	b	b	b	a	b	b	a	a	a	b	b	a	a	b	a	a	b	b
1723	LG10	AX-89912656	14.192	na	69	109	0	8.99	1	**	NoMinorHom	mSNP	a	a	b	b	b	b	b	b	a	a	a	a	b	a	b	a	b	b	b	b	b	b	a	b	b	a	a	a	b	b	a	a	b	a	a	b	b
1724	LG10	AX-89787876	14.757	na	70	108	0	8.11	1	**	PolyHighResolution	SNP	a	a	b	b	b	b	b	a	a	a	a	a	b	a	b	a	b	b	b	b	b	b	a	b	b	a	a	a	b	b	a	a	b	a	a	b	b
1725	LG10	AX-89885277	14.757	na	70	108	0	8.11	1	**	NoMinorHom	SNP	a	a	b	b	b	b	b	a	a	a	a	a	b	a	b	a	b	b	b	b	b	b	a	b	b	a	a	a	b	b	a	a	b	a	a	b	b
1726	LG10	AX-89885278	14.757	na	70	108	0	8.11	1	**	PolyHighResolution	SNP	a	a	b	b	b	b	b	a	a	a	a	a	b	a	b	a	b	b	b	b	b	b	a	b	b	a	a	a	b	b	a	a	b	a	a	b	b
1727	LG10	AX-89787785	15.322	na	69	108	1	8.59	1	**	NoMinorHom	SNP	a	a	b	b	b	b	-	a	a	a	b	a	b	a	b	a	b	b	b	b	b	b	a	b	b	a	a	a	b	b	a	a	b	a	a	b	b
1728	LG10	AX-89787793	15.322	na	69	109	0	8.99	1	**	NoMinorHom	SNP	a	a	b	b	b	b	b	a	a	a	b	a	b	a	b	a	b	b	b	b	b	b	a	b	b	a	a	a	b	b	a	a	b	a	a	b	b
1729	LG10	AX-89787797	15.322	na	69	109	0	8.99	1	**	NoMinorHom	SNP	a	a	b	b	b	b	b	a	a	a	b	a	b	a	b	a	b	b	b	b	b	b	a	b	b	a	a	a	b	b	a	a	b	a	a	b	b
1730	LG10	AX-89787852	15.322	na	69	109	0	8.99	1	**	NoMinorHom	SNP	a	a	b	b	b	b	b	a	a	a	b	a	b	a	b	a	b	b	b	b	b	b	a	b	b	a	a	a	b	b	a	a	b	a	a	b	b
1731	LG10	AX-89811802	15.322	na	69	109	0	8.99	1	**	PolyHighResolution	SNP-in-Ins	a	a	b	b	b	b	b	a	a	a	b	a	b	a	b	a	b	b	b	b	b	b	a	b	b	a	a	a	b	b	a	a	b	a	a	b	b
1732	LG10	AX-89828044	15.322	na	69	109	0	8.99	1	**	NoMinorHom	SNP	a	a	b	b	b	b	b	a	a	a	b	a	b	a	b	a	b	b	b	b	b	b	a	b	b	a	a	a	b	b	a	a	b	a	a	b	b
1733	LG10	AX-89856725	15.322	na	69	109	0	8.99	1	**	NoMinorHom	mSNP	a	a	b	b	b	b	b	a	a	a	b	a	b	a	b	a	b	b	b	b	b	b	a	b	b	a	a	a	b	b	a	a	b	a	a	b	b
1734	LG10	AX-89885178	15.322	na	69	109	0	8.99	1	**	NoMinorHom	SNP	a	a	b	b	b	b	b	a	a	a	b	a	b	a	b	a	b	b	b	b	b	b	a	b	b	a	a	a	b	b	a	a	b	a	a	b	b
1735	LG10	AX-89885207	15.322	na	69	109	0	8.99	1	**	NoMinorHom	SNP	a	a	b	b	b	b	b	a	a	a	b	a	b	a	b	a	b	b	b	b	b	b	a	b	b	a	a	a	b	b	a	a	b	a	a	b	b
1736	LG10	AX-89905043	15.322	na	69	109	0	8.99	1	**	NoMinorHom	SNP-SNP	a	a	b	b	b	b	b	a	a	a	b	a	b	a	b	a	b	b	b	b	b	b	a	b	b	a	a	a	b	b	a	a	b	a	a	b	b
1737	LG10	AX-89787688	15.887	na	70	108	0	8.11	1	**	PolyHighResolution	SNP	a	a	b	b	b	b	b	a	a	a	b	a	b	a	b	a	a	b	b	b	b	b	a	b	b	a	a	a	b	b	a	a	b	a	a	b	b
1738	LG10	AX-89787628	16.452	na	71	106	1	6.92	1	**	NoMinorHom	SNP	a	a	b	b	b	b	b	a	a	a	b	a	b	a	b	a	a	b	b	b	b	b	a	b	b	a	a	a	b	b	a	a	b	a	a	b	b
1739	LG10	AX-89787650	16.452	na	71	107	0	7.28	1	**	NoMinorHom	SNP	a	a	b	b	b	b	b	a	a	a	b	a	b	a	b	a	a	b	b	b	b	b	a	b	b	a	a	a	b	b	a	a	b	a	a	b	b
1740	LG10	AX-89827895	16.452	na	71	107	0	7.28	1	**	NoMinorHom	SNP	a	a	b	b	b	b	b	a	a	a	b	a	b	a	b	a	a	b	b	b	b	b	a	b	b	a	a	a	b	b	a	a	b	a	a	b	b
1741	LG10	AX-89827909	16.452	na	71	107	0	7.28	1	**	NoMinorHom	SNP	a	a	b	b	b	b	b	a	a	a	b	a	b	a	b	a	a	b	b	b	b	b	a	b	b	a	a	a	b	b	a	a	b	a	a	b	b
1742	LG10	AX-89827969	16.452	na	71	107	0	7.28	1	**	NoMinorHom	SNP	a	a	b	b	b	b	b	a	a	a	b	a	b	a	b	a	a	b	b	b	b	b	a	b	b	a	a	a	b	b	a	a	b	a	a	b	b
1743	LG10	AX-89885017	16.452	na	71	107	0	7.28	1	**	NoMinorHom	SNP	a	a	b	b	b	b	b	a	a	a	b	a	b	a	b	a	a	b	b	b	b	b	a	b	b	a	a	a	b	b	a	a	b	a	a	b	b
1744	LG10	AX-89885036	16.452	na	71	107	0	7.28	1	**	NoMinorHom	SNP	a	a	b	b	b	b	b	a	a	a	b	a	b	a	b	a	a	b	b	b	b	b	a	b	b	a	a	a	b	b	a	a	b	a	a	b	b
1745	LG10	AX-89884959	18.751	na	71	107	0	7.28	1	**	NoMinorHom	SNP	a	a	b	b	b	b	b	a	a	a	b	b	b	a	b	a	a	b	b	b	b	b	a	b	b	a	a	a	b	b	a	a	b	a	a	b	b
1746	LG10	AX-89785977	19.316	na	70	106	2	7.36	1	**	NoMinorHom	SNP	a	a	b	b	b	b	b	a	a	a	b	b	b	a	b	a	a	b	b	b	b	b	a	b	b	a	a	a	b	b	a	a	b	a	a	b	b
1747	LG10	AX-89786000	19.316	na	70	108	0	8.11	1	**	NoMinorHom	SNP	a	a	b	b	b	b	b	a	a	a	b	b	b	a	b	a	a	b	b	b	b	b	a	b	b	a	a	a	b	b	a	a	b	a	a	b	b
1748	LG10	AX-89802144	19.316	na	70	108	0	8.11	1	**	NoMinorHom	SNP	a	a	b	b	b	b	b	a	a	a	b	b	b	a	b	a	a	b	b	b	b	b	a	b	b	a	a	a	b	b	a	a	b	a	a	b	b
1749	LG10	AX-89802524	19.316	na	70	108	0	8.11	1	**	NoMinorHom	SNP	a	a	b	b	b	b	b	a	a	a	b	b	b	a	b	a	a	b	b	b	b	b	a	b	b	a	a	a	b	b	a	a	b	a	a	b	b
1750	LG10	AX-89802574	19.316	na	70	108	0	8.11	1	**	NoMinorHom	SNP	a	a	b	b	b	b	b	a	a	a	b	b	b	a	b	a	a	b	b	b	b	b	a	b	b	a	a	a	b	b	a	a	b	a	a	b	b
1751	LG10	AX-89802577	19.316	na	70	108	0	8.11	1	**	NoMinorHom	SNP	a	a	b	b	b	b	b	a	a	a	b	b	b	a	b	a	a	b	b	b	b	b	a	b	b	a	a	a	b	b	a	a	b	a	a	b	b
1752	LG10	AX-89827855	19.316	na	70	108	0	8.11	1	**	NoMinorHom	SNP	a	a	b	b	b	b	b	a	a	a	b	b	b	a	b	a	a	b	b	b	b	b	a	b	b	a	a	a	b	b	a	a	b	a	a	b	b
1753	LG10	AX-89863294	19.316	na	70	108	0	8.11	1	**	NoMinorHom	Indel	a	a	b	b	b	b	b	a	a	a	b	b	b	a	b	a	a	b	b	b	b	b	a	b	b	a	a	a	b	b	a	a	b	a	a	b	b
1754	LG10	AX-89864891	19.316	na	70	108	0	8.11	1	**	NoMinorHom	Indel	a	a	b	b	b	b	b	a	a	a	b	b	b	a	b	a	a	b	b	b	b	b	a	b	b	a	a	a	b	b	a	a	b	a	a	b	b
1755	LG10	AX-89884900	19.316	na	70	108	0	8.11	1	**	NoMinorHom	SNP	a	a	b	b	b	b	b	a	a	a	b	b	b	a	b	a	a	b	b	b	b	b	a	b	b	a	a	a	b	b	a	a	b	a	a	b	b
1756	LG10	AX-89902377	19.316	na	70	108	0	8.11	1	**	NoMinorHom	SNP	a	a	b	b	b	b	b	a	a	a	b	b	b	a	b	a	a	b	b	b	b	b	a	b	b	a	a	a	b	b	a	a	b	a	a	b	b
1757	LG10	AX-89903114	19.316	na	69	108	1	8.59	1	**	NoMinorHom	SNP	a	a	b	b	b	b	b	a	a	a	b	b	b	a	b	a	a	b	b	b	b	b	a	b	b	a	a	a	b	b	a	a	b	a	a	b	b
1758	LG10	AX-89903230	19.316	na	70	108	0	8.11	1	**	NoMinorHom	SNP	a	a	b	b	b	b	b	a	a	a	b	b	b	a	b	a	a	b	b	b	b	b	a	b	b	a	a	a	b	b	a	a	b	a	a	b	b
1759	LG10	AX-89906869	19.316	na	65	108	5	10.69	1	**	NoMinorHom	SNP-SNP	-	-	b	b	b	b	b	a	a	a	b	b	b	a	b	a	a	b	b	b	b	b	a	b	b	a	a	a	b	b	a	-	b	a	-	b	b
1760	LG10	AX-89882999	19.881	na	69	109	0	8.99	1	**	NoMinorHom	SNP	a	a	b	b	b	b	b	a	a	a	b	b	b	a	b	a	a	b	b	b	b	b	a	b	b	a	a	a	b	b	a	a	b	a	a	b	b
1761	LG10	AX-89883003	19.881	na	69	109	0	8.99	1	**	NoMinorHom	SNP	a	a	b	b	b	b	b	a	a	a	b	b	b	a	b	a	a	b	b	b	b	b	a	b	b	a	a	a	b	b	a	a	b	a	a	b	b
1762	LG10	AX-89786064	21.017	na	69	109	0	8.99	1	**	NoMinorHom	SNP	a	a	b	b	b	b	b	a	a	a	b	b	b	a	b	a	a	b	b	b	b	b	a	b	b	a	a	a	b	b	a	a	b	a	a	b	b
1763	LG10	AX-89786095	21.017	na	69	109	0	8.99	1	**	NoMinorHom	SNP	a	a	b	b	b	b	b	a	a	a	b	b	b	a	b	a	a	b	b	b	b	b	a	b	b	a	a	a	b	b	a	a	b	a	a	b	b
1764	LG10	AX-89792164	21.017	na	69	109	0	8.99	1	**	PolyHighResolution	SNP	a	a	b	b	b	b	b	a	a	a	b	b	b	a	b	a	a	b	b	b	b	b	a	b	b	a	a	a	b	b	a	a	b	a	a	b	b
1765	LG10	AX-89792169	21.017	na	69	109	0	8.99	1	**	NoMinorHom	SNP	a	a	b	b	b	b	b	a	a	a	b	b	b	a	b	a	a	b	b	b	b	b	a	b	b	a	a	a	b	b	a	a	b	a	a	b	b
1766	LG10	AX-89804084	21.017	na	69	109	0	8.99	1	**	NoMinorHom	Indel	a	a	b	b	b	b	b	a	a	a	b	b	b	a	b	a	a	b	b	b	b	b	a	b	b	a	a	a	b	b	a	a	b	a	a	b	b
1767	LG10	AX-89807145	21.017	na	67	109	2	10.02	1	**	NoMinorHom	Indel	a	a	b	b	b	b	b	a	a	a	b	b	b	-	b	a	-	b	b	b	b	b	a	b	b	a	a	a	b	b	a	a	b	a	a	b	b
1768	LG10	AX-89815547	21.017	na	69	109	0	8.99	1	**	NoMinorHom	Indel-SNP	a	a	b	b	b	b	b	a	a	a	b	b	b	a	b	a	a	b	b	b	b	b	a	b	b	a	a	a	b	b	a	a	b	a	a	b	b
1769	LG10	AX-89815549	21.017	na	69	109	0	8.99	1	**	NoMinorHom	Indel-SNP	a	a	b	b	b	b	b	a	a	a	b	b	b	a	b	a	a	b	b	b	b	b	a	b	b	a	a	a	b	b	a	a	b	a	a	b	b
1770	LG10	AX-89825989	21.017	na	69	109	0	8.99	1	**	NoMinorHom	SNP	a	a	b	b	b	b	b	a	a	a	b	b	b	a	b	a	a	b	b	b	b	b	a	b	b	a	a	a	b	b	a	a	b	a	a	b	b
1771	LG10	AX-89832968	21.017	na	69	109	0	8.99	1	**	PolyHighResolution	SNP	a	a	b	b	b	b	b	a	a	a	b	b	b	a	b	a	a	b	b	b	b	b	a	b	b	a	a	a	b	b	a	a	b	a	a	b	b
1772	LG10	AX-89832994	21.017	na	69	109	0	8.99	1	**	PolyHighResolution	SNP	a	a	b	b	b	b	b	a	a	a	b	b	b	a	b	a	a	b	b	b	b	b	a	b	b	a	a	a	b	b	a	a	b	a	a	b	b
1773	LG10	AX-89832995	21.017	na	69	109	0	8.99	1	**	PolyHighResolution	SNP	a	a	b	b	b	b	b	a	a	a	b	b	b	a	b	a	a	b	b	b	b	b	a	b	b	a	a	a	b	b	a	a	b	a	a	b	b
1774	LG10	AX-89863299	21.017	na	69	109	0	8.99	1	**	NoMinorHom	Indel	a	a	b	b	b	b	b	a	a	a	b	b	b	a	b	a	a	b	b	b	b	b	a	b	b	a	a	a	b	b	a	a	b	a	a	b	b
1775	LG10	AX-89868385	21.017	na	68	109	1	9.5	1	**	NoMinorHom	SNP-in-Ins	a	a	b	b	b	b	b	a	a	a	b	b	b	a	b	a	a	b	b	b	b	b	a	b	b	a	-	a	b	b	a	a	b	a	a	b	b
1776	LG10	AX-89883021	21.017	na	68	109	1	9.5	1	**	NoMinorHom	SNP	a	a	b	b	b	b	b	a	a	a	b	b	b	a	b	a	a	b	b	b	b	b	a	b	b	a	a	a	b	b	a	a	b	a	a	b	b
1777	LG10	AX-89883024	21.017	na	69	109	0	8.99	1	**	NoMinorHom	SNP	a	a	b	b	b	b	b	a	a	a	b	b	b	a	b	a	a	b	b	b	b	b	a	b	b	a	a	a	b	b	a	a	b	a	a	b	b
1778	LG10	AX-89885419	21.017	na	69	109	0	8.99	1	**	NoMinorHom	SNP	a	a	b	b	b	b	b	a	a	a	b	b	b	a	b	a	a	b	b	b	b	b	a	b	b	a	a	a	b	b	a	a	b	a	a	b	b
1779	LG10	AX-89890245	21.017	na	69	109	0	8.99	1	**	PolyHighResolution	SNP	a	a	b	b	b	b	b	a	a	a	b	b	b	a	b	a	a	b	b	b	b	b	a	b	b	a	a	a	b	b	a	a	b	a	a	b	b
1780	LG10	AX-89890250	21.017	na	69	109	0	8.99	1	**	NoMinorHom	SNP	a	a	b	b	b	b	b	a	a	a	b	b	b	a	b	a	a	b	b	b	b	b	a	b	b	a	a	a	b	b	a	a	b	a	a	b	b
1781	LG10	AX-89904878	21.017	na	69	109	0	8.99	1	**	PolyHighResolution	SNP-SNP	a	a	b	b	b	b	b	a	a	a	b	b	b	a	b	a	a	b	b	b	b	b	a	b	b	a	a	a	b	b	a	a	b	a	a	b	b
1782	LG10	AX-89905492	21.017	na	68	109	1	9.5	1	**	NoMinorHom	SNP-SNP	-	a	b	b	b	b	b	a	a	a	b	b	b	a	b	a	a	b	b	b	b	b	a	b	b	a	a	a	b	b	a	a	b	a	a	b	b
1783	LG10	AX-89785941	21.582	na	70	108	0	8.11	1	**	NoMinorHom	SNP	a	a	b	b	b	b	b	a	a	a	b	b	b	a	b	a	a	b	b	b	b	b	a	b	b	a	a	a	b	b	a	a	b	a	a	b	b
1784	LG10	AX-89825758	21.582	na	70	108	0	8.11	1	**	NoMinorHom	SNP	a	a	b	b	b	b	b	a	a	a	b	b	b	a	b	a	a	b	b	b	b	b	a	b	b	a	a	a	b	b	a	a	b	a	a	b	b
1785	LG10	AX-89825734	22.719	na	71	106	1	6.92	1	**	NoMinorHom	SNP	a	a	b	b	b	b	b	a	a	a	b	b	b	a	b	a	a	b	b	b	b	b	a	b	b	a	a	a	b	b	a	a	b	a	a	b	b
1786	LG10	AX-89825738	22.719	na	72	106	0	6.49	1	*	NoMinorHom	SNP	a	a	b	b	b	b	b	a	a	a	b	b	b	a	b	a	a	b	b	b	b	b	a	b	b	a	a	a	b	b	a	a	b	a	a	b	b
1787	LG10	AX-89785781	23.284	na	71	107	0	7.28	1	**	NoMinorHom	SNP	a	a	b	b	b	b	b	a	a	a	b	b	b	a	b	a	a	b	b	b	b	b	a	b	b	a	a	a	b	b	a	a	b	a	a	b	b
1788	LG10	AX-89785826	23.284	na	70	107	1	7.73	1	**	NoMinorHom	SNP	a	-	b	b	b	b	b	a	a	a	b	b	b	a	b	a	a	b	b	b	b	b	a	b	b	a	a	a	b	b	a	a	b	a	a	b	b
1789	LG10	AX-89785830	23.284	na	71	107	0	7.28	1	**	NoMinorHom	SNP	a	a	b	b	b	b	b	a	a	a	b	b	b	a	b	a	a	b	b	b	b	b	a	b	b	a	a	a	b	b	a	a	b	a	a	b	b
1790	LG10	AX-89825618	23.284	na	70	107	1	7.73	1	**	NoMinorHom	SNP	a	a	b	b	b	b	b	a	a	a	b	b	b	a	b	a	a	b	b	b	b	b	a	b	b	a	a	a	b	b	a	a	b	a	a	b	b
1791	LG10	AX-89882730	23.284	na	71	107	0	7.28	1	**	NoMinorHom	SNP	a	a	b	b	b	b	b	a	a	a	b	b	b	a	b	a	a	b	b	b	b	b	a	b	b	a	a	a	b	b	a	a	b	a	a	b	b
1792	LG10	AX-89885413	23.284	na	71	107	0	7.28	1	**	NoMinorHom	SNP	a	a	b	b	b	b	b	a	a	a	b	b	b	a	b	a	a	b	b	b	b	b	a	b	b	a	a	a	b	b	a	a	b	a	a	b	b
1793	LG10	AX-89863272	23.852	na	72	103	3	5.49	1	*	NoMinorHom	Indel	a	a	b	b	b	b	b	a	a	a	b	b	b	a	b	a	a	b	b	b	b	b	a	b	b	a	a	a	b	b	a	a	b	a	a	b	b
1794	LG10	AX-89791271	24.419	na	73	104	1	5.43	1	*	NoMinorHom	SNP	a	a	b	b	b	b	b	a	a	a	b	b	b	a	b	a	a	b	b	b	b	b	a	b	b	a	a	a	b	-	a	a	b	a	a	b	b
1795	LG10	AX-89802378	24.419	na	73	104	1	5.43	1	*	NoMinorHom	SNP	a	a	b	b	b	b	b	a	a	a	b	b	b	a	b	a	a	b	b	b	b	b	a	b	b	a	a	a	b	b	a	a	b	a	a	b	b
1796	LG10	AX-89831836	24.419	na	73	105	0	5.75	1	*	NoMinorHom	SNP	a	a	b	b	b	b	b	a	a	a	b	b	b	a	b	a	a	b	b	b	b	b	a	b	b	a	a	a	b	b	a	a	b	a	a	b	b
1797	LG10	AX-89831852	24.419	na	73	105	0	5.75	1	*	NoMinorHom	SNP	a	a	b	b	b	b	b	a	a	a	b	b	b	a	b	a	a	b	b	b	b	b	a	b	b	a	a	a	b	b	a	a	b	a	a	b	b
1798	LG10	AX-89807361	24.984	na	74	103	1	4.75	1	*	PolyHighResolution	Indel	a	a	b	b	b	b	b	a	a	a	b	b	b	a	b	a	a	b	b	b	b	b	a	b	b	a	a	a	b	b	a	a	b	a	a	b	b
1799	LG10	AX-89863500	24.984	na	74	104	0	5.06	1	*	PolyHighResolution	Indel	a	a	b	b	b	b	b	a	a	a	b	b	b	a	b	a	a	b	b	b	b	b	a	b	b	a	a	a	b	b	a	a	b	a	a	b	b
1800	LG10	AX-89865501	24.984	na	74	103	1	4.75	1	*	NoMinorHom	F1D	a	a	b	b	-	b	b	a	a	a	b	b	b	a	b	a	a	b	b	b	b	b	a	b	b	a	a	a	b	b	a	a	b	a	a	b	b
1801	LG10	AX-89823802	25.549	na	73	105	0	5.75	1	*	NoMinorHom	SNP	a	a	b	b	b	b	b	a	a	a	b	b	b	a	b	a	a	b	b	b	b	b	a	b	b	a	a	a	b	b	a	b	b	a	a	b	b
1802	LG10	AX-89828432	25.549	na	72	104	2	5.82	1	*	NoMinorHom	SNP	a	a	b	b	b	b	-	a	a	a	b	b	b	-	b	a	a	b	b	b	b	b	a	b	b	a	a	a	b	b	a	b	b	a	a	b	b
1803	LG10	AX-89847677	25.549	na	73	104	1	5.43	1	*	NoMinorHom	SNP-SNP	a	a	b	b	b	b	b	a	a	a	b	b	b	a	b	a	a	b	b	b	b	b	a	b	b	a	a	a	b	b	a	b	-	a	a	b	b
1804	LG10	AX-89823772	26.114	na	71	106	1	6.92	1	**	NoMinorHom	SNP	a	a	b	b	b	b	b	a	a	a	b	b	b	a	b	a	a	b	b	b	b	b	a	b	b	a	a	a	b	b	a	b	b	a	a	b	b
1805	LG10	AX-89784313	26.679	na	73	105	0	5.75	1	*	PolyHighResolution	SNP	a	a	b	b	b	b	b	a	a	a	b	b	b	a	b	a	a	b	b	a	b	b	a	b	b	a	a	a	b	b	a	b	b	a	a	b	b
1806	LG10	AX-89784323	26.679	na	73	105	0	5.75	1	*	NoMinorHom	SNP	a	a	b	b	b	b	b	a	a	a	b	b	b	a	b	a	a	b	b	a	b	b	a	b	b	a	a	a	b	b	a	b	b	a	a	b	b
1807	LG10	AX-89784419	26.679	na	73	105	0	5.75	1	*	NoMinorHom	SNP	a	a	b	b	b	b	b	a	a	a	b	b	b	a	b	a	a	b	b	a	b	b	a	b	b	a	a	a	b	b	a	b	b	a	a	b	b
1808	LG10	AX-89784425	26.679	na	73	105	0	5.75	1	*	NoMinorHom	SNP	a	a	b	b	b	b	b	a	a	a	b	b	b	a	b	a	a	b	b	a	b	b	a	b	b	a	a	a	b	b	a	b	b	a	a	b	b
1809	LG10	AX-89806929	26.679	na	72	103	3	5.49	1	*	NoMinorHom	Indel	a	a	b	b	b	b	b	a	a	a	b	b	b	a	b	-	a	b	b	a	b	b	a	b	b	a	a	a	b	b	a	b	b	a	a	-	b
1810	LG10	AX-89824071	26.679	na	72	105	1	6.15	1	*	NoMinorHom	SNP	a	a	b	b	b	b	b	a	a	a	b	b	b	a	b	a	a	b	b	a	b	b	a	b	b	a	a	a	b	b	a	b	b	a	a	b	b
1811	LG10	AX-89851787	26.679	na	73	105	0	5.75	1	*	NoMinorHom	mSNP	a	a	b	b	b	b	b	a	a	a	b	b	b	a	b	a	a	b	b	a	b	b	a	b	b	a	a	a	b	b	a	b	b	a	a	b	b
1812	LG10	AX-89861020	26.679	na	73	105	0	5.75	1	*	NoMinorHom	Indel	a	a	b	b	b	b	b	a	a	a	b	b	b	a	b	a	a	b	b	a	b	b	a	b	b	a	a	a	b	b	a	b	b	a	a	b	b
1813	LG10	AX-89881123	26.679	na	73	105	0	5.75	1	*	NoMinorHom	SNP	a	a	b	b	b	b	b	a	a	a	b	b	b	a	b	a	a	b	b	a	b	b	a	b	b	a	a	a	b	b	a	b	b	a	a	b	b
1814	LG10	AX-89881125	26.679	na	73	105	0	5.75	1	*	NoMinorHom	SNP	a	a	b	b	b	b	b	a	a	a	b	b	b	a	b	a	a	b	b	a	b	b	a	b	b	a	a	a	b	b	a	b	b	a	a	b	b
1815	LG10	AX-89881165	26.679	na	73	105	0	5.75	1	*	NoMinorHom	SNP	a	a	b	b	b	b	b	a	a	a	b	b	b	a	b	a	a	b	b	a	b	b	a	b	b	a	a	a	b	b	a	b	b	a	a	b	b
1816	LG10	AX-89784538	27.816	na	72	105	1	6.15	1	*	NoMinorHom	SNP	-	a	b	b	b	b	b	a	a	a	b	b	a	a	b	a	a	b	b	a	b	b	a	b	b	b	a	a	b	b	a	b	b	a	a	b	b
1817	LG10	AX-89784576	27.816	na	73	102	3	4.81	1	*	NoMinorHom	SNP	a	a	b	b	b	b	b	a	a	a	b	b	a	a	b	a	a	b	b	a	b	b	a	b	b	b	a	a	b	b	a	b	b	a	a	b	b
1818	LG10	AX-89881258	27.816	na	73	105	0	5.75	1	*	PolyHighResolution	SNP	a	a	b	b	b	b	b	a	a	a	b	b	a	a	b	a	a	b	b	a	b	b	a	b	b	b	a	a	b	b	a	b	b	a	a	b	b
1819	LG10	AX-89881322	27.816	na	73	105	0	5.75	1	*	NoMinorHom	SNP	a	a	b	b	b	b	b	a	a	a	b	b	a	a	b	a	a	b	b	a	b	b	a	b	b	b	a	a	b	b	a	b	b	a	a	b	b
1820	LG10	AX-89784624	28.381	na	74	104	0	5.06	1	*	NoMinorHom	SNP	a	a	b	b	b	b	b	a	a	a	b	b	a	a	b	a	a	b	b	a	b	b	a	b	b	b	a	a	b	b	a	b	b	a	a	b	b
1821	LG10	AX-89824256	28.381	na	74	104	0	5.06	1	*	NoMinorHom	SNP	a	a	b	b	b	b	b	a	a	a	b	b	a	a	b	a	a	b	b	a	b	b	a	b	b	b	a	a	b	b	a	b	b	a	a	b	b
1822	LG10	AX-89881499	28.946	na	75	103	0	4.4	1	*	NoMinorHom	SNP	a	a	b	b	b	b	b	a	a	a	b	b	a	a	b	a	a	b	b	a	b	b	a	b	b	b	a	a	b	b	a	b	b	a	a	b	b
1823	LG10	AX-89881721	28.946	na	75	103	0	4.4	1	*	NoMinorHom	SNP	a	a	b	b	b	b	b	a	a	a	b	b	a	a	b	a	a	b	b	a	b	b	a	b	b	b	a	a	b	b	a	b	b	a	a	b	b
1824	LG10	AX-89783817	31.245	na	74	103	1	4.75	1	*	NoMinorHom	SNP	a	a	a	b	a	b	b	a	a	a	b	b	a	a	b	a	a	b	b	a	b	b	-	b	b	b	b	a	b	b	a	b	b	a	a	b	b
1825	LG10	AX-89880384	31.245	na	75	103	0	4.4	1	*	NoMinorHom	SNP	a	a	a	b	a	b	b	a	a	a	b	b	a	a	b	a	a	b	b	a	b	b	a	b	b	b	b	a	b	b	a	b	b	a	a	b	b
1826	LG10	AX-89881540	31.245	na	75	103	0	4.4	1	*	NoMinorHom	SNP	a	a	a	b	a	b	b	a	a	a	b	b	a	a	b	a	a	b	b	a	b	b	a	b	b	b	b	a	b	b	a	b	b	a	a	b	b
1827	LG10	AX-89881629	31.245	na	75	103	0	4.4	1	*	NoMinorHom	SNP	a	a	a	b	a	b	b	a	a	a	b	b	a	a	b	a	a	b	b	a	b	b	a	b	b	b	b	a	b	b	a	b	b	a	a	b	b
1828	LG10	AX-89911821	31.245	na	75	103	0	4.4	1	*	NoMinorHom	mSNP	a	a	a	b	a	b	b	a	a	a	b	b	a	a	b	a	a	b	b	a	b	b	a	b	b	b	b	a	b	b	a	b	b	a	a	b	b
1829	LG10	AX-89833571	32.381	na	75	103	0	4.4	1	*	NoMinorHom	SNP	a	a	a	b	a	b	b	a	a	a	b	b	a	a	b	a	a	b	b	a	b	b	a	b	b	b	b	a	b	b	a	b	b	a	a	b	b
1830	LG10	AX-89855506	32.946	na	76	102	0	3.8	1	-	NoMinorHom	mSNP	a	a	a	b	a	b	b	a	a	a	b	b	a	a	b	a	a	b	b	a	b	b	a	a	b	b	b	a	b	b	a	b	b	a	a	b	b
1831	LG10	AX-89860915	32.946	na	76	102	0	3.8	1	-	NoMinorHom	Indel	a	a	a	b	a	b	b	a	a	a	b	b	a	a	b	a	a	b	b	a	b	b	a	a	b	b	b	a	b	b	a	b	b	a	a	b	b
1832	LG10	AX-89879500	32.946	na	76	102	0	3.8	1	-	NoMinorHom	SNP	a	a	a	b	a	b	b	a	a	a	b	b	a	a	b	a	a	b	b	a	b	b	a	a	b	b	b	a	b	b	a	b	b	a	a	b	b
1833	LG10	AX-89872355	33.511	na	77	101	0	3.24	1	-	PolyHighResolution	Indel-SNP	a	a	a	b	a	b	b	a	a	a	b	b	a	a	b	a	a	b	b	a	b	b	a	a	b	b	b	a	b	b	a	b	b	a	a	b	b
1834	LG10	AX-89911432	34.076	na	78	100	0	2.72	1	-	PolyHighResolution	mSNP	a	a	a	b	a	b	b	a	a	a	b	b	a	a	b	a	a	b	b	a	b	b	a	a	b	b	b	a	b	b	a	b	b	a	a	b	b
1835	LG10	AX-89785048	36.376	na	80	98	0	1.82	1	-	NoMinorHom	SNP	a	a	a	b	a	b	b	a	a	a	b	b	a	a	b	a	a	b	b	a	b	b	a	a	a	b	b	a	b	b	a	b	b	a	a	b	b
1836	LG10	AX-89904778	36.376	na	80	98	0	1.82	1	-	PolyHighResolution	SNP-SNP	a	a	a	b	a	b	b	a	a	a	b	b	a	a	b	a	a	b	b	a	b	b	a	a	a	b	b	a	b	b	a	b	b	a	a	b	b
1837	LG10	AX-89785008	36.941	na	81	97	0	1.44	1	-	PolyHighResolution	SNP	a	a	a	b	a	b	b	a	a	a	b	b	a	a	b	a	a	b	b	a	b	b	a	a	a	b	b	a	b	b	a	b	b	a	a	b	b
1838	LG10	AX-89881817	36.941	na	81	97	0	1.44	1	-	NoMinorHom	SNP	a	a	a	b	a	b	b	a	a	a	b	b	a	a	b	a	a	b	b	a	b	b	a	a	a	b	b	a	b	b	a	b	b	a	a	b	b
1839	LG10	AX-89906112	36.941	na	80	97	1	1.63	1	-	NoMinorHom	SNP-SNP	a	a	a	b	a	b	b	a	a	a	b	b	a	a	b	a	a	b	b	a	b	b	a	a	a	b	b	a	b	b	a	b	b	a	a	b	b
1840	LG10	AX-89784970	37.506	na	81	96	1	1.27	1	-	NoMinorHom	SNP	a	a	a	b	a	b	b	a	a	a	b	b	a	a	b	a	a	b	b	a	b	b	a	a	a	b	b	a	b	b	a	b	b	a	a	b	b
1841	LG10	AX-89784974	37.506	na	82	96	0	1.1	1	-	NoMinorHom	SNP	a	a	a	b	a	b	b	a	a	a	b	b	a	a	b	a	a	b	b	a	b	b	a	a	a	b	b	a	b	b	a	b	b	a	a	b	b
1842	LG10	AX-89827008	37.506	na	82	96	0	1.1	1	-	NoMinorHom	SNP	a	a	a	b	a	b	b	a	a	a	b	b	a	a	b	a	a	b	b	a	b	b	a	a	a	b	b	a	b	b	a	b	b	a	a	b	b
1843	LG10	AX-89827053	37.506	na	82	96	0	1.1	1	-	NoMinorHom	SNP	a	a	a	b	a	b	b	a	a	a	b	b	a	a	b	a	a	b	b	a	b	b	a	a	a	b	b	a	b	b	a	b	b	a	a	b	b
1844	LG10	AX-89827067	37.506	na	82	96	0	1.1	1	-	NoMinorHom	SNP	a	a	a	b	a	b	b	a	a	a	b	b	a	a	b	a	a	b	b	a	b	b	a	a	a	b	b	a	b	b	a	b	b	a	a	b	b
1845	LG10	AX-89884189	37.506	na	82	96	0	1.1	1	-	NoMinorHom	SNP	a	a	a	b	a	b	b	a	a	a	b	b	a	a	b	a	a	b	b	a	b	b	a	a	a	b	b	a	b	b	a	b	b	a	a	b	b
1846	LG10	AX-89786985	38.071	na	81	97	0	1.44	1	-	NoMinorHom	SNP	a	a	a	b	a	b	b	a	a	a	b	b	a	a	b	a	a	b	b	a	b	b	a	a	a	b	b	a	b	b	a	b	b	a	a	b	b
1847	LG10	AX-89861214	38.071	na	81	97	0	1.44	1	-	NoMinorHom	Indel	a	a	a	b	a	b	b	a	a	a	b	b	a	a	b	a	a	b	b	a	b	b	a	a	a	b	b	a	b	b	a	b	b	a	a	b	b
1848	LG10	AX-89884225	38.071	na	81	97	0	1.44	1	-	NoMinorHom	SNP	a	a	a	b	a	b	b	a	a	a	b	b	a	a	b	a	a	b	b	a	b	b	a	a	a	b	b	a	b	b	a	b	b	a	a	b	b
1849	LG10	AX-89784935	38.636	na	81	96	1	1.27	1	-	NoMinorHom	SNP	a	a	a	b	a	b	b	a	-	a	b	b	a	a	b	a	a	b	b	a	b	b	a	a	a	b	b	a	b	b	a	b	b	a	a	b	b
1850	LG10	AX-89826021	40.935	na	84	94	0	0.56	1	-	NoMinorHom	SNP	a	a	b	b	a	b	b	a	a	a	b	b	a	a	b	a	a	b	b	a	b	b	a	a	a	b	b	a	b	b	a	b	b	a	a	b	b
1851	LG10	AX-89786152	41.5	na	85	93	0	0.36	1	-	NoMinorHom	SNP	a	a	b	b	a	b	b	a	a	a	b	b	a	a	b	a	a	b	b	a	b	b	a	a	a	b	b	a	b	b	a	b	b	a	a	b	b
1852	LG10	AX-89826040	41.5	na	85	93	0	0.36	1	-	NoMinorHom	SNP	a	a	b	b	a	b	b	a	a	a	b	b	a	a	b	a	a	b	b	a	b	b	a	a	a	b	b	a	b	b	a	b	b	a	a	b	b
1853	LG10	AX-89904769	41.5	na	85	93	0	0.36	1	-	PolyHighResolution	SNP-SNP	a	a	b	b	a	b	b	a	a	a	b	b	a	a	b	a	a	b	b	a	b	b	a	a	a	b	b	a	b	b	a	b	b	a	a	b	b
1854	LG10	AX-89784912	42.065	na	85	92	1	0.28	1	-	NoMinorHom	SNP	a	a	b	b	a	b	b	a	-	a	b	b	a	a	b	a	a	b	b	a	b	b	a	a	a	b	b	a	b	b	a	b	b	a	a	b	b
1855	LG10	AX-89887554	42.065	na	86	92	0	0.2	1	-	NoMinorHom	SNP	a	a	b	b	a	b	b	a	a	a	b	b	a	a	b	a	a	b	b	a	b	b	a	a	a	b	b	a	b	b	a	b	b	a	a	b	b
1856	LG10	AX-89905227	42.065	na	86	92	0	0.2	1	-	PolyHighResolution	SNP-SNP	a	a	b	b	a	b	b	a	a	a	b	b	a	a	b	a	a	b	b	a	b	b	a	a	a	b	b	a	b	b	a	b	b	a	a	b	b
1857	LG10	AX-89824766	42.63	na	86	91	1	0.14	1	-	NoMinorHom	SNP	a	a	b	b	a	b	a	a	a	a	b	b	a	a	b	a	a	b	b	a	b	b	a	a	a	b	b	a	b	b	a	b	b	a	-	b	b
1858	LG10	AX-89824793	42.63	na	87	91	0	0.09	1	-	NoMinorHom	SNP	a	a	b	b	a	b	a	a	a	a	b	b	a	a	b	a	a	b	b	a	b	b	a	a	a	b	b	a	b	b	a	b	b	a	a	b	b
1859	LG10	AX-89824815	42.63	na	87	91	0	0.09	1	-	NoMinorHom	SNP	a	a	b	b	a	b	a	a	a	a	b	b	a	a	b	a	a	b	b	a	b	b	a	a	a	b	b	a	b	b	a	b	b	a	a	b	b
1860	LG10	AX-89883432	43.766	na	87	91	0	0.09	1	-	NoMinorHom	SNP	a	a	b	b	a	b	a	a	a	a	b	b	a	a	b	a	a	b	b	a	b	b	a	a	a	b	b	a	b	a	a	b	b	a	a	b	b
1861	LG10	AX-89883412	44.903	na	87	91	0	0.09	1	-	NoMinorHom	SNP	a	a	b	b	a	b	a	a	a	a	b	b	a	a	b	a	a	b	b	a	b	b	a	a	a	b	b	a	b	a	a	b	b	a	a	b	b
1862	LG10	AX-89786242	46.039	na	87	91	0	0.09	1	-	NoMinorHom	SNP	a	a	b	b	a	b	a	a	a	a	b	b	a	a	b	a	a	b	b	a	b	a	a	a	a	b	b	a	b	a	a	b	b	a	a	b	b
1863	LG10	AX-89786244	46.039	na	87	91	0	0.09	1	-	PolyHighResolution	SNP	a	a	b	b	a	b	a	a	a	a	b	b	a	a	b	a	a	b	b	a	b	a	a	a	a	b	b	a	b	a	a	b	b	a	a	b	b
1864	LG10	AX-89826171	46.039	na	87	91	0	0.09	1	-	NoMinorHom	SNP	a	a	b	b	a	b	a	a	a	a	b	b	a	a	b	a	a	b	b	a	b	a	a	a	a	b	b	a	b	a	a	b	b	a	a	b	b
1865	LG10	AX-89883296	46.039	na	87	91	0	0.09	1	-	NoMinorHom	SNP	a	a	b	b	a	b	a	a	a	a	b	b	a	a	b	a	a	b	b	a	b	a	a	a	a	b	b	a	b	a	a	b	b	a	a	b	b
1866	LG10	AX-89786203	47.175	na	87	91	0	0.09	1	-	NoMinorHom	SNP	a	a	b	b	a	b	a	a	a	a	b	b	a	a	b	a	a	b	b	a	b	a	a	a	a	b	b	a	b	a	a	b	b	a	a	b	b
1867	LG10	AX-89826106	47.175	na	87	91	0	0.09	1	-	PolyHighResolution	SNP	a	a	b	b	a	b	a	a	a	a	b	b	a	a	b	a	a	b	b	a	b	a	a	a	a	b	b	a	b	a	a	b	b	a	a	b	b
1868	LG10	AX-89883239	47.175	na	87	91	0	0.09	1	-	NoMinorHom	SNP	a	a	b	b	a	b	a	a	a	a	b	b	a	a	b	a	a	b	b	a	b	a	a	a	a	b	b	a	b	a	a	b	b	a	a	b	b
1869	LG10	AX-89904885	47.175	na	87	91	0	0.09	1	-	PolyHighResolution	SNP-SNP	a	a	b	b	a	b	a	a	a	a	b	b	a	a	b	a	a	b	b	a	b	a	a	a	a	b	b	a	b	a	a	b	b	a	a	b	b
1870	LG10	AX-89835370	48.312	na	87	91	0	0.09	1	-	NoMinorHom	SNP	a	a	b	b	a	b	a	a	a	a	b	b	a	a	b	a	a	b	b	a	b	a	b	a	a	b	b	a	b	a	a	b	b	a	a	b	b
1871	LG10	AX-89849318	48.312	na	82	90	6	0.37	1	-	NoMinorHom	SNP-SNP	a	a	b	b	a	b	a	a	a	a	b	b	a	a	b	a	a	b	b	-	b	a	b	a	a	-	b	a	b	-	-	b	b	a	a	b	b
1872	LG10	AX-89908874	48.312	na	87	88	3	0.01	1	-	NoMinorHom	mSNP	a	a	b	b	a	b	a	a	a	a	b	b	a	a	b	a	a	b	b	a	b	a	b	a	a	b	b	a	b	a	a	b	b	a	a	b	b
1873	LG10	AX-89825461	48.877	na	86	92	0	0.2	1	-	NoMinorHom	SNP	a	a	b	b	a	b	a	a	a	a	b	b	a	a	b	b	a	b	b	a	b	a	b	a	a	b	b	a	b	a	a	b	b	a	a	b	b
1874	LG10	AX-89825462	48.877	na	86	92	0	0.2	1	-	NoMinorHom	SNP	a	a	b	b	a	b	a	a	a	a	b	b	a	a	b	b	a	b	b	a	b	a	b	a	a	b	b	a	b	a	a	b	b	a	a	b	b
1875	LG10	AX-89882613	48.877	na	86	92	0	0.2	1	-	PolyHighResolution	SNP	a	a	b	b	a	b	a	a	a	a	b	b	a	a	b	b	a	b	b	a	b	a	b	a	a	b	b	a	b	a	a	b	b	a	a	b	b
1876	LG10	AX-89825250	49.442	na	84	93	1	0.46	1	-	NoMinorHom	SNP	a	a	b	b	a	b	a	a	a	a	b	b	a	a	b	b	a	b	b	a	b	a	b	a	a	b	b	a	b	a	a	b	b	a	a	b	b
1877	LG10	AX-89882429	49.442	na	85	93	0	0.36	1	-	NoMinorHom	SNP	a	a	b	b	a	b	a	a	a	a	b	b	a	a	b	b	a	b	b	a	b	a	b	a	a	b	b	a	b	a	a	b	b	a	a	b	b
1878	LG10	AX-89885592	49.442	na	84	93	1	0.46	1	-	NoMinorHom	SNP	a	a	b	b	a	b	a	a	a	a	b	b	a	a	b	b	a	b	b	a	b	a	b	a	a	b	b	a	b	a	a	b	b	a	a	b	b
1879	LG10	AX-89785577	50.007	na	84	94	0	0.56	1	-	NoMinorHom	SNP	a	a	b	b	a	b	a	a	a	a	b	b	a	a	b	b	a	b	b	a	b	a	b	a	a	b	b	a	b	a	a	b	b	a	a	b	b
1880	LG10	AX-89825379	50.007	na	84	94	0	0.56	1	-	NoMinorHom	SNP	a	a	b	b	a	b	a	a	a	a	b	b	a	a	b	b	a	b	b	a	b	a	b	a	a	b	b	a	b	a	a	b	b	a	a	b	b
1881	LG10	AX-89882524	50.007	na	84	93	1	0.46	1	-	NoMinorHom	SNP	a	a	b	b	a	b	a	a	a	a	b	b	a	a	b	b	a	b	b	a	b	a	b	a	a	b	b	a	b	a	a	b	b	a	a	b	b
1882	LG10	AX-89912047	50.007	na	84	94	0	0.56	1	-	NoMinorHom	mSNP	a	a	b	b	a	b	a	a	a	a	b	b	a	a	b	b	a	b	b	a	b	a	b	a	a	b	b	a	b	a	a	b	b	a	a	b	b
1883	LG10	AX-89785271	50.572	na	84	93	1	0.46	1	-	NoMinorHom	SNP	a	a	b	b	a	b	a	a	a	-	b	b	a	a	b	b	a	b	b	a	b	a	b	a	a	b	b	a	b	a	a	b	b	a	a	b	b
1884	LG10	AX-89785349	50.572	na	85	93	0	0.36	1	-	NoMinorHom	SNP	a	a	b	b	a	b	a	a	a	a	b	b	a	a	b	b	a	b	b	a	b	a	b	a	a	b	b	a	b	a	a	b	b	a	a	b	b
1885	LG10	AX-89825006	50.572	na	85	92	1	0.28	1	-	NoMinorHom	SNP	a	a	b	b	a	-	a	a	a	a	b	b	a	a	b	b	a	b	b	a	b	a	b	a	a	b	b	a	b	a	a	b	b	a	a	b	b
1886	LG10	AX-89825020	50.572	na	85	93	0	0.36	1	-	NoMinorHom	SNP	a	a	b	b	a	b	a	a	a	a	b	b	a	a	b	b	a	b	b	a	b	a	b	a	a	b	b	a	b	a	a	b	b	a	a	b	b
1887	LG10	AX-89882182	50.572	na	85	93	0	0.36	1	-	NoMinorHom	SNP	a	a	b	b	a	b	a	a	a	a	b	b	a	a	b	b	a	b	b	a	b	a	b	a	a	b	b	a	b	a	a	b	b	a	a	b	b
1888	LG10	AX-89882077	51.137	na	86	92	0	0.2	1	-	NoMinorHom	SNP	a	a	b	b	a	b	a	a	a	a	b	b	a	a	b	b	a	b	b	a	b	a	b	a	a	b	b	a	b	a	a	b	b	a	a	b	b
1889	LG10	AX-89785200	51.702	na	85	93	0	0.36	1	-	NoMinorHom	SNP	a	a	b	b	a	b	a	a	a	a	b	b	a	a	b	b	a	b	b	a	b	a	b	a	a	b	b	a	b	a	a	b	b	a	a	b	b
1890	LG10	AX-89847835	51.702	na	82	92	4	0.57	1	-	NoMinorHom	SNP-SNP	a	a	b	b	a	b	a	a	a	a	b	b	a	a	b	b	a	b	b	a	b	a	b	a	a	b	b	a	b	-	a	b	b	a	-	b	b
1891	LG10	AX-89883607	53.416	na	88	90	0	0.02	1	-	NoMinorHom	SNP	a	a	b	b	a	b	a	a	a	a	b	b	a	a	b	b	a	b	b	a	b	a	b	a	a	b	b	a	b	a	a	b	b	a	a	b	b
1892	LG10	AX-89809642	53.981	na	89	89	0	0	1	-	NoMinorHom	F1D	a	a	b	b	a	b	a	a	a	a	b	b	a	a	b	b	a	b	b	a	b	a	b	a	a	b	b	a	b	a	a	b	b	a	a	b	b
1893	LG10	AX-89848050	54.546	na	90	88	0	0.02	1	-	NoMinorHom	SNP-SNP	a	a	b	b	a	b	a	a	a	a	b	b	a	a	b	b	a	b	b	a	b	a	b	a	a	b	b	a	b	a	a	b	b	a	a	b	b
1894	LG10	AX-89786574	55.111	na	91	87	0	0.09	1	-	NoMinorHom	SNP	a	a	b	b	a	b	a	a	a	a	b	b	a	a	b	b	a	b	b	a	b	a	b	a	a	b	b	a	b	a	a	b	b	a	a	b	b
1895	LG10	AX-89804146	55.676	na	90	88	0	0.02	1	-	NoMinorHom	Indel	b	a	b	b	a	b	a	a	a	a	b	b	a	a	b	b	a	b	b	a	b	a	b	a	a	b	b	a	b	a	a	b	b	a	a	b	b
1896	LG10	AX-89826617	55.676	na	90	88	0	0.02	1	-	NoMinorHom	SNP	b	a	b	b	a	b	a	a	a	a	b	b	a	a	b	b	a	b	b	a	b	a	b	a	a	b	b	a	b	a	a	b	b	a	a	b	b
1897	LG10	AX-89883741	55.676	na	90	88	0	0.02	1	-	NoMinorHom	SNP	b	a	b	b	a	b	a	a	a	a	b	b	a	a	b	b	a	b	b	a	b	a	b	a	a	b	b	a	b	a	a	b	b	a	a	b	b
1898	LG10	AX-89883761	55.676	na	90	88	0	0.02	1	-	NoMinorHom	SNP	b	a	b	b	a	b	a	a	a	a	b	b	a	a	b	b	a	b	b	a	b	a	b	a	a	b	b	a	b	a	a	b	b	a	a	b	b
1899	LG10	AX-89786696	56.812	na	87	88	3	0.01	1	-	NoMinorHom	SNP	b	a	b	b	a	b	a	a	a	a	b	b	a	a	b	b	a	b	b	a	b	-	b	a	a	b	b	a	b	a	a	b	b	a	a	b	-
1900	LG10	AX-89786698	56.812	na	88	90	0	0.02	1	-	NoMinorHom	SNP	b	a	b	b	a	b	a	a	a	a	b	b	a	a	b	b	a	b	b	a	b	a	b	a	a	b	b	a	b	a	a	b	b	a	a	b	b
1901	LG10	AX-89826712	56.812	na	88	90	0	0.02	1	-	NoMinorHom	SNP	b	a	b	b	a	b	a	a	a	a	b	b	a	a	b	b	a	b	b	a	b	a	b	a	a	b	b	a	b	a	a	b	b	a	a	b	b
1902	LG10	AX-89863372	56.812	na	88	90	0	0.02	1	-	PolyHighResolution	Indel	b	a	b	b	a	b	a	a	a	a	b	b	a	a	b	b	a	b	b	a	b	a	b	a	a	b	b	a	b	a	a	b	b	a	a	b	b
1903	LG10	AX-89883910	58.527	na	89	89	0	0	1	-	NoMinorHom	SNP	b	a	b	b	a	b	a	a	a	a	b	b	a	b	b	b	a	b	b	a	b	a	b	a	a	b	b	a	b	a	a	b	b	a	a	b	b
1904	LG10	AX-89786770	59.092	na	88	90	0	0.02	1	-	NoMinorHom	SNP	b	b	b	b	a	b	a	a	a	a	b	b	a	b	b	b	a	b	b	a	b	a	b	a	a	b	b	a	b	a	a	b	b	a	a	b	b
1905	LG10	AX-89786376	59.657	na	87	91	0	0.09	1	-	NoMinorHom	SNP	b	b	b	b	a	b	a	a	a	a	b	b	a	b	b	b	a	b	b	a	b	a	b	a	a	b	b	a	b	a	a	b	b	a	a	b	b
1906	LG10	AX-89807233	59.657	na	87	91	0	0.09	1	-	NoMinorHom	Indel	b	b	b	b	a	b	a	a	a	a	b	b	a	b	b	b	a	b	b	a	b	a	b	a	a	b	b	a	b	a	a	b	b	a	a	b	b
1907	LG10	AX-89826940	59.657	na	86	91	1	0.14	1	-	NoMinorHom	SNP	b	b	b	b	a	b	a	a	a	a	b	b	a	b	b	b	a	b	b	a	b	a	b	a	a	b	b	a	b	a	a	b	b	a	a	b	b
1908	LG10	AX-89863323	59.657	na	87	91	0	0.09	1	-	PolyHighResolution	Indel	b	b	b	b	a	b	a	a	a	a	b	b	a	b	b	b	a	b	b	a	b	a	b	a	a	b	b	a	b	a	a	b	b	a	a	b	b
1909	LG10	AX-89884129	59.657	na	87	91	0	0.09	1	-	NoMinorHom	SNP	b	b	b	b	a	b	a	a	a	a	b	b	a	b	b	b	a	b	b	a	b	a	b	a	a	b	b	a	b	a	a	b	b	a	a	b	b
1910	LG10	AX-89884128	60.23	na	88	89	1	0.01	1	-	NoMinorHom	SNP	b	b	b	b	a	b	a	a	a	a	b	b	a	b	b	b	a	b	b	a	b	a	b	a	a	b	b	a	b	a	a	b	b	a	a	b	b
1911	LG11	AX-89880905	0	na	73	105	0	5.75	1	*	NoMinorHom	SNP	b	b	b	a	b	a	a	b	b	b	b	a	a	b	b	b	a	b	a	b	b	b	b	b	a	a	b	b	a	a	b	a	a	b	b	b	a
1912	LG11	AX-89860992	0	na	73	105	0	5.75	1	*	NoMinorHom	Indel	b	b	b	a	b	a	a	b	b	b	b	a	a	b	b	b	a	b	a	b	b	b	b	b	a	a	b	b	a	a	b	a	a	b	b	b	a
1913	LG11	AX-89861008	0	na	73	105	0	5.75	1	*	NoMinorHom	Indel	b	b	b	a	b	a	a	b	b	b	b	a	a	b	b	b	a	b	a	b	b	b	b	b	a	a	b	b	a	a	b	a	a	b	b	b	a
1914	LG11	AX-89788014	0.565	na	74	104	0	5.06	1	*	NoMinorHom	SNP	b	b	b	a	b	a	a	b	b	b	b	a	a	b	b	b	a	b	a	b	b	b	b	b	a	a	b	b	a	a	b	a	a	b	b	b	a
1915	LG11	AX-89827324	0.565	na	74	104	0	5.06	1	*	PolyHighResolution	SNP	b	b	b	a	b	a	a	b	b	b	b	a	a	b	b	b	a	b	a	b	b	b	b	b	a	a	b	b	a	a	b	a	a	b	b	b	a
1916	LG11	AX-89866331	0.565	na	74	104	0	5.06	1	*	NoMinorHom	F1D	b	b	b	a	b	a	a	b	b	b	b	a	a	b	b	b	a	b	a	b	b	b	b	b	a	a	b	b	a	a	b	a	a	b	b	b	a
1917	LG11	AX-89787997	0.565	na	74	104	0	5.06	1	*	NoMinorHom	SNP	b	b	b	a	b	a	a	b	b	b	b	a	a	b	b	b	a	b	a	b	b	b	b	b	a	a	b	b	a	a	b	a	a	b	b	b	a
1918	LG11	AX-89787915	0.565	na	74	104	0	5.06	1	*	NoMinorHom	SNP	b	b	b	a	b	a	a	b	b	b	b	a	a	b	b	b	a	b	a	b	b	b	b	b	a	a	b	b	a	a	b	a	a	b	b	b	a
1919	LG11	AX-89884389	0.565	na	74	104	0	5.06	1	*	PolyHighResolution	SNP	b	b	b	a	b	a	a	b	b	b	b	a	a	b	b	b	a	b	a	b	b	b	b	b	a	a	b	b	a	a	b	a	a	b	b	b	a
1920	LG11	AX-89827846	0.565	na	74	104	0	5.06	1	*	NoMinorHom	SNP	b	b	b	a	b	a	a	b	b	b	b	a	a	b	b	b	a	b	a	b	b	b	b	b	a	a	b	b	a	a	b	a	a	b	b	b	a
1921	LG11	AX-89856567	0.565	na	74	104	0	5.06	1	*	PolyHighResolution	mSNP	b	b	b	a	b	a	a	b	b	b	b	a	a	b	b	b	a	b	a	b	b	b	b	b	a	a	b	b	a	a	b	a	a	b	b	b	a
1922	LG11	AX-89784966	0.565	na	74	104	0	5.06	1	*	NoMinorHom	SNP	b	b	b	a	b	a	a	b	b	b	b	a	a	b	b	b	a	b	a	b	b	b	b	b	a	a	b	b	a	a	b	a	a	b	b	b	a
1923	LG11	AX-89827567	0.565	na	74	104	0	5.06	1	*	NoMinorHom	SNP	b	b	b	a	b	a	a	b	b	b	b	a	a	b	b	b	a	b	a	b	b	b	b	b	a	a	b	b	a	a	b	a	a	b	b	b	a
1924	LG11	AX-89827129	0.565	na	74	104	0	5.06	1	*	PolyHighResolution	SNP	b	b	b	a	b	a	a	b	b	b	b	a	a	b	b	b	a	b	a	b	b	b	b	b	a	a	b	b	a	a	b	a	a	b	b	b	a
1925	LG11	AX-89885300	0.565	na	74	104	0	5.06	1	*	NoMinorHom	SNP	b	b	b	a	b	a	a	b	b	b	b	a	a	b	b	b	a	b	a	b	b	b	b	b	a	a	b	b	a	a	b	a	a	b	b	b	a
1926	LG11	AX-89860673	0.565	na	74	104	0	5.06	1	*	NoMinorHom	Indel	b	b	b	a	b	a	a	b	b	b	b	a	a	b	b	b	a	b	a	b	b	b	b	b	a	a	b	b	a	a	b	a	a	b	b	b	a
1927	LG11	AX-89861552	0.565	na	74	104	0	5.06	1	*	NoMinorHom	Indel	b	b	b	a	b	a	a	b	b	b	b	a	a	b	b	b	a	b	a	b	b	b	b	b	a	a	b	b	a	a	b	a	a	b	b	b	a
1928	LG11	AX-89884388	0.565	na	74	104	0	5.06	1	*	PolyHighResolution	SNP	b	b	b	a	b	a	a	b	b	b	b	a	a	b	b	b	a	b	a	b	b	b	b	b	a	a	b	b	a	a	b	a	a	b	b	b	a
1929	LG11	AX-89880766	0.565	na	74	104	0	5.06	1	*	NoMinorHom	SNP	b	b	b	a	b	a	a	b	b	b	b	a	a	b	b	b	a	b	a	b	b	b	b	b	a	a	b	b	a	a	b	a	a	b	b	b	a
1930	LG11	AX-89787927	0.565	na	74	104	0	5.06	1	*	NoMinorHom	SNP	b	b	b	a	b	a	a	b	b	b	b	a	a	b	b	b	a	b	a	b	b	b	b	b	a	a	b	b	a	a	b	a	a	b	b	b	a
1931	LG11	AX-89787889	0.565	na	74	104	0	5.06	1	*	NoMinorHom	SNP	b	b	b	a	b	a	a	b	b	b	b	a	a	b	b	b	a	b	a	b	b	b	b	b	a	a	b	b	a	a	b	a	a	b	b	b	a
1932	LG11	AX-89910696	0.565	na	73	104	1	5.43	1	*	NoMinorHom	mSNP	b	b	b	a	b	a	a	b	b	b	b	a	a	b	b	b	a	b	a	b	b	b	b	b	a	a	b	b	a	a	b	a	a	b	b	b	a
1933	LG11	AX-89825594	2.864	na	72	106	0	6.49	1	*	NoMinorHom	SNP	b	b	b	b	a	a	b	b	b	b	b	a	a	b	b	b	a	b	a	b	b	b	b	b	a	a	b	b	a	a	b	a	a	b	b	b	a
1934	LG11	AX-89786464	2.864	na	72	105	1	6.15	1	*	NoMinorHom	SNP	b	b	b	b	a	a	b	b	b	b	b	a	a	b	b	b	a	b	a	b	b	b	b	b	a	a	b	b	a	a	-	a	a	b	b	b	a
1935	LG11	AX-89882771	2.864	na	72	105	1	6.15	1	*	NoMinorHom	SNP	b	b	b	b	a	a	b	b	b	b	b	a	a	b	b	b	a	b	a	b	b	b	b	b	a	a	b	b	a	a	b	a	a	b	b	b	a
1936	LG11	AX-89883304	2.864	na	72	106	0	6.49	1	*	NoMinorHom	SNP	b	b	b	b	a	a	b	b	b	b	b	a	a	b	b	b	a	b	a	b	b	b	b	b	a	a	b	b	a	a	b	a	a	b	b	b	a
1937	LG11	AX-89785379	3.429	na	71	107	0	7.28	1	**	NoMinorHom	SNP	b	b	b	b	a	a	b	b	b	b	b	a	a	b	b	b	a	b	a	b	b	b	b	b	a	a	b	b	a	a	b	a	a	b	b	b	a
1938	LG11	AX-89904823	3.429	na	71	107	0	7.28	1	**	PolyHighResolution	SNP-SNP	b	b	b	b	a	a	b	b	b	b	b	a	a	b	b	b	a	b	a	b	b	b	b	b	a	a	b	b	a	a	b	a	a	b	b	b	a
1939	LG11	AX-89785359	3.429	na	71	107	0	7.28	1	**	NoMinorHom	SNP	b	b	b	b	a	a	b	b	b	b	b	a	a	b	b	b	a	b	a	b	b	b	b	b	a	a	b	b	a	a	b	a	a	b	b	b	a
1940	LG11	AX-89785340	3.429	na	71	107	0	7.28	1	**	NoMinorHom	SNP	b	b	b	b	a	a	b	b	b	b	b	a	a	b	b	b	a	b	a	b	b	b	b	b	a	a	b	b	a	a	b	a	a	b	b	b	a
1941	LG11	AX-89804028	3.429	na	71	107	0	7.28	1	**	NoMinorHom	Indel	b	b	b	b	a	a	b	b	b	b	b	a	a	b	b	b	a	b	a	b	b	b	b	b	a	a	b	b	a	a	b	a	a	b	b	b	a
1942	LG11	AX-89867918	3.429	na	71	107	0	7.28	1	**	NoMinorHom	SNP-in-Ins	b	b	b	b	a	a	b	b	b	b	b	a	a	b	b	b	a	b	a	b	b	b	b	b	a	a	b	b	a	a	b	a	a	b	b	b	a
1943	LG11	AX-89881805	4.566	na	71	107	0	7.28	1	**	PolyHighResolution	SNP	b	b	b	b	a	a	b	b	b	b	b	a	a	b	b	b	a	b	a	b	b	b	b	b	a	a	b	b	a	a	b	a	a	b	b	b	a
1944	LG11	AX-89904752	5.131	na	69	106	3	7.82	1	**	PolyHighResolution	SNP-SNP	b	b	b	b	a	a	b	b	b	b	b	a	a	b	b	b	a	b	a	b	b	b	b	b	a	a	b	b	a	a	b	a	a	b	b	b	a
1945	LG11	AX-89881592	5.131	na	70	108	0	8.11	1	**	NoMinorHom	SNP	b	b	b	b	a	a	b	b	b	b	b	a	a	b	b	b	a	b	a	b	b	b	b	b	a	a	b	b	a	a	b	a	a	b	b	b	a
1946	LG11	AX-89863182	5.696	na	58	109	11	15.57	1	***	NoMinorHom	Indel	b	b	b	b	-	-	b	b	b	b	b	a	a	b	b	b	-	b	a	b	b	b	b	b	a	a	b	b	a	-	b	a	a	b	b	b	a
1947	LG11	AX-89827291	6.832	na	69	109	0	8.99	1	**	NoMinorHom	SNP	b	b	b	b	a	a	b	b	a	b	b	a	a	b	b	b	a	b	a	b	b	b	b	b	a	a	b	b	a	a	b	a	a	b	b	b	a
1948	LG11	AX-89884452	6.832	na	69	109	0	8.99	1	**	NoMinorHom	SNP	b	b	b	b	a	a	b	b	a	b	b	a	a	b	b	b	a	b	a	b	b	b	b	b	a	a	b	b	a	a	b	a	a	b	b	b	a
1949	LG11	AX-89868044	10.322	na	71	107	0	7.28	1	**	PolyHighResolution	SNP-in-Ins	b	b	b	b	a	a	b	b	a	b	b	a	a	a	b	b	a	b	a	b	b	b	b	b	a	a	b	b	a	a	b	a	a	b	b	b	a
1950	LG11	AX-89787257	10.322	na	71	107	0	7.28	1	**	NoMinorHom	SNP	b	b	b	b	a	a	b	b	a	b	b	a	a	a	b	b	a	b	a	b	b	b	b	b	a	a	b	b	a	a	b	a	a	b	b	b	a
1951	LG11	AX-89872490	10.322	na	68	107	3	8.69	1	**	NoMinorHom	Indel-SNP	b	b	b	b	a	a	b	b	a	b	b	a	a	a	b	b	a	b	a	b	b	b	b	b	a	a	b	b	a	a	b	a	a	b	b	b	a
1952	LG11	AX-89884613	10.322	na	71	107	0	7.28	1	**	PolyHighResolution	SNP	b	b	b	b	a	a	b	b	a	b	b	a	a	a	b	b	a	b	a	b	b	b	b	b	a	a	b	b	a	a	b	a	a	b	b	b	a
1953	LG11	AX-89848178	10.322	na	71	107	0	7.28	1	**	PolyHighResolution	SNP-SNP	b	b	b	b	a	a	b	b	a	b	b	a	a	a	b	b	a	b	a	b	b	b	b	b	a	a	b	b	a	a	b	a	a	b	b	b	a
1954	LG11	AX-89884568	10.322	na	71	107	0	7.28	1	**	NoMinorHom	SNP	b	b	b	b	a	a	b	b	a	b	b	a	a	a	b	b	a	b	a	b	b	b	b	b	a	a	b	b	a	a	b	a	a	b	b	b	a
1955	LG11	AX-89827416	10.887	na	69	108	1	8.59	1	**	NoMinorHom	SNP	b	b	b	b	a	-	b	b	a	b	b	a	a	a	b	b	a	b	a	b	b	b	b	b	a	a	b	b	a	a	b	a	a	b	b	b	a
1956	LG11	AX-89884704	11.452	na	71	107	0	7.28	1	**	NoMinorHom	SNP	b	b	b	b	a	a	b	b	a	b	b	a	a	a	b	b	a	b	a	b	b	b	b	b	a	a	b	b	a	a	b	a	a	b	b	b	a
1957	LG11	AX-89827594	11.452	na	71	107	0	7.28	1	**	NoMinorHom	SNP	b	b	b	b	a	a	b	b	a	b	b	a	a	a	b	b	a	b	a	b	b	b	b	b	a	a	b	b	a	a	b	a	a	b	b	b	a
1958	LG11	AX-89787369	11.452	na	71	107	0	7.28	1	**	NoMinorHom	SNP	b	b	b	b	a	a	b	b	a	b	b	a	a	a	b	b	a	b	a	b	b	b	b	b	a	a	b	b	a	a	b	a	a	b	b	b	a
1959	LG11	AX-89884733	12.017	na	72	106	0	6.49	1	*	NoMinorHom	SNP	b	b	b	b	a	a	b	b	a	b	b	a	a	a	b	b	a	b	a	b	b	b	b	b	a	a	b	b	a	a	b	a	a	b	b	b	a
1960	LG11	AX-89827605	12.017	na	72	106	0	6.49	1	*	NoMinorHom	SNP	b	b	b	b	a	a	b	b	a	b	b	a	a	a	b	b	a	b	a	b	b	b	b	b	a	a	b	b	a	a	b	a	a	b	b	b	a
1961	LG11	AX-89827633	12.017	na	72	106	0	6.49	1	*	NoMinorHom	SNP	b	b	b	b	a	a	b	b	a	b	b	a	a	a	b	b	a	b	a	b	b	b	b	b	a	a	b	b	a	a	b	a	a	b	b	b	a
1962	LG11	AX-89870358	12.582	na	73	105	0	5.75	1	*	NoMinorHom	Codon-based	b	b	b	b	a	a	b	b	a	b	b	a	a	a	b	b	a	b	a	b	b	b	b	b	a	a	b	b	a	a	b	a	a	b	b	b	a
1963	LG11	AX-89827746	12.582	na	73	105	0	5.75	1	*	NoMinorHom	SNP	b	b	b	b	a	a	b	b	a	b	b	a	a	a	b	b	a	b	a	b	b	b	b	b	a	a	b	b	a	a	b	a	a	b	b	b	a
1964	LG11	AX-89848201	12.582	na	73	105	0	5.75	1	*	PolyHighResolution	SNP-SNP	b	b	b	b	a	a	b	b	a	b	b	a	a	a	b	b	a	b	a	b	b	b	b	b	a	a	b	b	a	a	b	a	a	b	b	b	a
1965	LG11	AX-89787491	12.582	na	73	105	0	5.75	1	*	NoMinorHom	SNP	b	b	b	b	a	a	b	b	a	b	b	a	a	a	b	b	a	b	a	b	b	b	b	b	a	a	b	b	a	a	b	a	a	b	b	b	a
1966	LG11	AX-89787513	12.582	na	73	105	0	5.75	1	*	NoMinorHom	SNP	b	b	b	b	a	a	b	b	a	b	b	a	a	a	b	b	a	b	a	b	b	b	b	b	a	a	b	b	a	a	b	a	a	b	b	b	a
1967	LG11	AX-89827718	13.718	na	71	107	0	7.28	1	**	NoMinorHom	SNP	b	b	b	b	a	a	b	b	a	b	b	a	a	a	b	b	a	b	a	b	b	b	b	b	a	a	b	b	b	a	b	a	a	b	b	b	a
1968	LG11	AX-89884809	13.718	na	71	107	0	7.28	1	**	NoMinorHom	SNP	b	b	b	b	a	a	b	b	a	b	b	a	a	a	b	b	a	b	a	b	b	b	b	b	a	a	b	b	b	a	b	a	a	b	b	b	a
1969	LG11	AX-89787964	14.283	na	72	106	0	6.49	1	*	NoMinorHom	SNP	b	b	b	b	a	a	b	b	a	b	b	a	a	a	b	a	a	b	a	b	b	b	b	b	a	a	b	b	b	a	b	a	a	b	b	b	a
1970	LG11	AX-89885350	14.848	na	73	105	0	5.75	1	*	NoMinorHom	SNP	b	b	b	b	a	a	b	b	a	b	b	a	a	a	b	a	a	b	a	b	b	b	b	b	a	a	b	b	b	a	b	a	a	b	b	b	a
1971	LG11	AX-89787922	14.848	na	73	105	0	5.75	1	*	PolyHighResolution	SNP	b	b	b	b	a	a	b	b	a	b	b	a	a	a	b	a	a	b	a	b	b	b	b	b	a	a	b	b	b	a	b	a	a	b	b	b	a
1972	LG11	AX-89885356	14.848	na	73	105	0	5.75	1	*	NoMinorHom	SNP	b	b	b	b	a	a	b	b	a	b	b	a	a	a	b	a	a	b	a	b	b	b	b	b	a	a	b	b	b	a	b	a	a	b	b	b	a
1973	LG11	AX-89885348	14.848	na	73	105	0	5.75	1	*	NoMinorHom	SNP	b	b	b	b	a	a	b	b	a	b	b	a	a	a	b	a	a	b	a	b	b	b	b	b	a	a	b	b	b	a	b	a	a	b	b	b	a
1974	LG11	AX-89848254	14.848	na	73	105	0	5.75	1	*	NoMinorHom	SNP-SNP	b	b	b	b	a	a	b	b	a	b	b	a	a	a	b	a	a	b	a	b	b	b	b	b	a	a	b	b	b	a	b	a	a	b	b	b	a
1975	LG11	AX-89787863	15.413	na	72	106	0	6.49	1	*	NoMinorHom	SNP	b	b	b	b	a	a	b	b	a	b	b	a	a	a	b	a	a	b	a	b	b	b	b	b	a	a	b	b	b	a	b	a	a	b	b	b	a
1976	LG11	AX-89787844	15.978	na	71	107	0	7.28	1	**	NoMinorHom	SNP	b	b	b	b	a	a	b	b	a	b	b	a	a	a	b	a	a	b	a	b	b	b	b	b	a	a	b	b	b	a	b	a	a	b	b	b	a
1977	LG11	AX-89828147	16.543	na	72	105	1	6.15	1	*	NoMinorHom	SNP	b	b	b	b	a	a	b	b	a	b	b	a	a	a	b	a	a	b	a	b	b	b	b	b	a	a	b	b	b	a	b	a	a	b	b	b	a
1978	LG11	AX-89787837	16.543	na	72	106	0	6.49	1	*	NoMinorHom	SNP	b	b	b	b	a	a	b	b	a	b	b	a	a	a	b	a	a	b	a	b	b	b	b	b	a	a	b	b	b	a	b	a	a	b	b	b	a
1979	LG11	AX-89868092	16.543	na	72	106	0	6.49	1	*	NoMinorHom	SNP-in-Ins	b	b	b	b	a	a	b	b	a	b	b	a	a	a	b	a	a	b	a	b	b	b	b	b	a	a	b	b	b	a	b	a	a	b	b	b	a
1980	LG11	AX-89787838	16.543	na	72	106	0	6.49	1	*	NoMinorHom	SNP	b	b	b	b	a	a	b	b	a	b	b	a	a	a	b	a	a	b	a	b	b	b	b	b	a	a	b	b	b	a	b	a	a	b	b	b	a
1981	LG11	AX-89863486	16.543	na	72	104	2	5.82	1	*	NoMinorHom	Indel	b	b	b	b	a	a	b	b	a	b	b	a	a	a	b	a	a	b	a	b	b	b	b	b	a	a	-	b	b	a	b	a	a	b	b	b	a
1982	LG11	AX-89787759	17.68	na	72	106	0	6.49	1	*	NoMinorHom	SNP	b	b	b	b	a	a	b	b	a	b	b	a	a	a	b	a	a	b	a	b	b	b	b	b	a	a	b	b	b	a	b	a	a	b	b	b	a
1983	LG11	AX-89809793	17.68	na	72	106	0	6.49	1	*	NoMinorHom	F1D	b	b	b	b	a	a	b	b	a	b	b	a	a	a	b	a	a	b	a	b	b	b	b	b	a	a	b	b	b	a	b	a	a	b	b	b	a
1984	LG11	AX-89787704	17.68	na	72	106	0	6.49	1	*	NoMinorHom	SNP	b	b	b	b	a	a	b	b	a	b	b	a	a	a	b	a	a	b	a	b	b	b	b	b	a	a	b	b	b	a	b	a	a	b	b	b	a
1985	LG11	AX-89787667	17.68	na	72	106	0	6.49	1	*	NoMinorHom	SNP	b	b	b	b	a	a	b	b	a	b	b	a	a	a	b	a	a	b	a	b	b	b	b	b	a	a	b	b	b	a	b	a	a	b	b	b	a
1986	LG11	AX-89787703	17.68	na	72	106	0	6.49	1	*	NoMinorHom	SNP	b	b	b	b	a	a	b	b	a	b	b	a	a	a	b	a	a	b	a	b	b	b	b	b	a	a	b	b	b	a	b	a	a	b	b	b	a
1987	LG11	AX-89787663	18.245	na	73	105	0	5.75	1	*	NoMinorHom	SNP	b	b	b	b	a	a	b	b	a	b	b	a	a	a	b	a	a	b	a	b	b	b	b	b	a	a	b	b	b	a	b	a	a	b	b	b	a
1988	LG11	AX-89787657	18.245	na	73	105	0	5.75	1	*	NoMinorHom	SNP	b	b	b	b	a	a	b	b	a	b	b	a	a	a	b	a	a	b	a	b	b	b	b	b	a	a	b	b	b	a	b	a	a	b	b	b	a
1989	LG11	AX-89787639	18.247	na	73	104	1	5.43	1	*	NoMinorHom	SNP	b	b	b	b	a	a	b	b	a	b	b	a	a	a	b	a	a	b	a	b	b	b	b	b	a	a	b	b	b	a	b	a	a	b	b	b	a
1990	LG11	AX-89827806	19.959	na	76	102	0	3.8	1	-	PolyHighResolution	SNP	b	b	b	b	a	a	b	b	a	b	b	a	a	a	b	a	a	b	a	b	b	b	a	b	a	a	b	b	b	a	b	a	a	b	b	b	a
1991	LG11	AX-89850832	21.095	na	78	100	0	2.72	1	-	NoMinorHom	SNP-SNP	b	b	b	b	a	a	b	b	a	b	b	a	a	a	b	a	a	b	a	b	a	b	a	b	a	a	b	b	b	a	b	a	a	b	b	b	a
1992	LG11	AX-89902987	21.095	na	78	100	0	2.72	1	-	NoMinorHom	SNP	b	b	b	b	a	a	b	b	a	b	b	a	a	a	b	a	a	b	a	b	a	b	a	b	a	a	b	b	b	a	b	a	a	b	b	b	a
1993	LG11	AX-89902975	21.095	na	77	100	1	2.99	1	-	NoMinorHom	SNP	b	b	b	b	a	a	b	b	a	b	b	a	a	a	b	a	a	b	a	b	a	b	a	b	a	a	b	b	b	a	b	a	a	b	b	b	a
1994	LG11	AX-89802526	21.095	na	78	100	0	2.72	1	-	NoMinorHom	SNP	b	b	b	b	a	a	b	b	a	b	b	a	a	a	b	a	a	b	a	b	a	b	a	b	a	a	b	b	b	a	b	a	a	b	b	b	a
1995	LG11	AX-89806212	21.095	na	78	100	0	2.72	1	-	NoMinorHom	Indel	b	b	b	b	a	a	b	b	a	b	b	a	a	a	b	a	a	b	a	b	a	b	a	b	a	a	b	b	b	a	b	a	a	b	b	b	a
1996	LG11	AX-89802322	21.095	na	78	100	0	2.72	1	-	NoMinorHom	SNP	b	b	b	b	a	a	b	b	a	b	b	a	a	a	b	a	a	b	a	b	a	b	a	b	a	a	b	b	b	a	b	a	a	b	b	b	a
1997	LG11	AX-89845982	21.66	na	79	99	0	2.25	1	-	NoMinorHom	SNP	b	b	b	b	a	a	b	b	a	b	b	a	a	a	b	a	a	b	a	b	a	b	a	b	a	a	b	b	b	a	b	a	a	b	b	b	a
1998	LG11	AX-89903280	21.66	na	79	99	0	2.25	1	-	NoMinorHom	SNP	b	b	b	b	a	a	b	b	a	b	b	a	a	a	b	a	a	b	a	b	a	b	a	b	a	a	b	b	b	a	b	a	a	b	b	b	a
1999	LG11	AX-89825839	21.66	na	74	99	5	3.61	1	-	NoMinorHom	SNP	b	b	b	b	a	a	b	b	a	b	b	a	a	a	b	a	a	b	a	b	a	b	a	b	a	-	b	b	b	a	b	a	a	b	b	b	a
[truncated: 4,128 more rows]
[truncated: 141 more columns]
